# Supplementary material for: Deep Super-SAGE transcriptomic analysis of cold acclimation in lentil (Lens culinaris Medik.)
Source: BMC Plant Biol. 2017 Jun 30;17:111. doi: 10.1186/s12870-017-1057-8 (PMC5493078; doi:10.1186/s12870-017-1057-8)
Supplement: Supplementary file 3 — Lists of significant Super-SAGE tags. Exclusive significant SuperSAGE tags (fold change >4) observed in acclimated lentils of the frost-susceptible RILs (AS). (XLSX 16 kb) [file 12870_2017_1057_MOESM3_ESM.xlsx]

## Sheet: Hoja1
Exclusive significant SuperSAGE tags (fold change > 4) observed in acclimated lentils of the frost-susceptible RILs (AS)
TAG	NAS	NAT	AS	AT	Norm. NAS	Norm. NAT	Norm. AS	Norm. AT	AS	NAS+NAT+AT	Norm. AS	Norm. NAS+NAT+AT	Fold change1
CATGCAAACCCACCACCATTCAGAAC	0	0	2561	0	0	0	478.01	0	2561	0	478.01	0	9.90
CATGAGTTTAATATGTTGTTTAGACT	0	0	1828	0	0	0	341.20	0	1828	0	341.20	0	9.41
CATGCTGCTGCGTAAAAAAAAAAAAA	0	0	1592	0	0	0	297.15	0	1592	0	297.15	0	9.22
CATGAGTTTAACAGAAAAAAAAAAAA	0	0	1209	0	0	0	225.66	0	1209	0	225.66	0	8.82
CATGAATTTTTCCAAAAAAAAAAAAA	0	0	760	0	0	0	141.85	0	760	0	141.85	0	8.15
CATGCCTTCAATAATGTAAAAAAATA	0	0	707	0	0	0	131.96	0	707	0	131.96	0	8.04
CATGTGTTATTGATAAAAAAAAAAAA	0	0	628	0	0	0	117.22	0	628	0	117.22	0	7.87
CATGAATTTAAAAAAAAAAAAAAAAA	0	0	627	0	0	0	117.03	0	627	0	117.03	0	7.87
CATGGGTTCGAAGGTTTTTTTTAATA	0	0	618	0	0	0	115.35	0	618	0	115.35	0	7.85
CATGAAAATATATAAATGTGCTAAGT	0	0	586	0	0	0	109.38	0	586	0	109.38	0	7.77
CATGCATCTTTACTAAATAATATCTC	0	0	576	0	0	0	107.51	0	576	0	107.51	0	7.75
CATGCTTTAATGAAGGTTAATCGCCC	0	0	547	0	0	0	102.10	0	547	0	102.10	0	7.67
CATGGTATGATTATGCCAGGTTTGAA	0	0	485	0	0	0	90.53	0	485	0	90.53	0	7.50
CATGAGATTGCACTTGAGTAACTTGG	0	0	435	0	0	0	81.19	0	435	0	81.19	0	7.34
CATGTGTTACTCAGTTGGCCATATCT	0	0	423	0	0	0	78.95	0	423	0	78.95	0	7.30
CATGGTTCAATGTCCAGCTATACAGG	0	0	415	0	0	0	77.46	0	415	0	77.46	0	7.28
CATGTATTCTACTATATTTGTTGTAA	0	0	390	0	0	0	72.79	0	390	0	72.79	0	7.19
CATGTTCAATATTGGTTTTGAAATTA	0	0	382	0	0	0	71.30	0	382	0	71.30	0	7.16
CATGGCTTCTCTAGCAACATCATCTC	0	0	372	0	0	0	69.43	0	372	0	69.43	0	7.12
CATGTTTTCCGTTTTGGTGCAAAAAA	0	0	315	0	0	0	58.79	0	315	0	58.79	0	6.88
CATGTTTGTACAAAAAAAAAAAAAAA	0	0	299	0	0	0	55.81	0	299	0	55.81	0	6.80
CATGCTTGAATAATCCTTGATTGCTT	0	0	298	0	0	0	55.62	0	298	0	55.62	0	6.80
CATGTAATGTCCTGCAAAGTTGTTCG	0	0	297	0	0	0	55.44	0	297	0	55.44	0	6.79
CATGTTTTTTCCACAAGGTTTGTTGC	0	0	295	0	0	0	55.06	0	295	0	55.06	0	6.78
CATGATAGTGATAAAAATAATTCTCT	0	0	293	0	0	0	54.69	0	293	0	54.69	0	6.77
CATGTAAAATATCATTATGTTGTTTG	0	0	292	0	0	0	54.50	0	292	0	54.50	0	6.77
CATGATTTATGCCCGACTTTGACTCT	0	0	284	0	0	0	53.01	0	284	0	53.01	0	6.73
CATGTTATTAAAACTTTACTCTATCC	0	0	282	0	0	0	52.64	0	282	0	52.64	0	6.72
CATGAAGTTGTTATTTCCCTTAACAT	0	0	246	0	0	0	45.92	0	246	0	45.92	0	6.52
CATGAGATAAGTTTATATTTTGAAAT	0	0	230	0	0	0	42.93	0	230	0	42.93	0	6.42
CATGTTTAGTTGTAAAAAAAAAAAAA	0	0	218	0	0	0	40.69	0	218	0	40.69	0	6.35
CATGCTGCTGCGTAAATCAAAAAAAC	0	0	211	0	0	0	39.38	0	211	0	39.38	0	6.30
CATGCTTTCATTGTCTAAAATTGTAA	0	0	192	0	0	0	35.84	0	192	0	35.84	0	6.16
CATGGCAATAGCAGCAGCAGTGATAG	0	0	192	0	0	0	35.84	0	192	0	35.84	0	6.16
CATGACTTTAATTAATAGCAGTTGTG	0	0	169	0	0	0	31.54	0	169	0	31.54	0	5.98
CATGATGGTTTAAGAATTTAGGCTCT	0	0	163	0	0	0	30.42	0	163	0	30.42	0	5.93
CATGGGAGAAAGTTGAAGAAAAATAT	0	0	159	0	0	0	29.68	0	159	0	29.68	0	5.89
CATGAATAAATACTTGTTATCCCAAT	0	0	151	0	0	0	28.18	0	151	0	28.18	0	5.82
CATGTTAATCAAACTTTTTGATAAAA	0	0	145	0	0	0	27.06	0	145	0	27.06	0	5.76
CATGCTGCTGCGTAAATCGTAAAAAA	0	0	143	0	0	0	26.69	0	143	0	26.69	0	5.74
CATGAAAAACCCCCACCATTCAGAAC	0	0	138	0	0	0	25.76	0	138	0	25.76	0	5.69
CATGAGTTGGCGTCCAATATTTTGAA	0	0	136	0	0	0	25.38	0	136	0	25.38	0	5.67
CATGATCATATATTTGTTGGATTAGG	0	0	135	0	0	0	25.20	0	135	0	25.20	0	5.66
CATGTTTATGTGATCCATTCACTAAA	0	0	130	0	0	0	24.26	0	130	0	24.26	0	5.60
CATGTTGCTATAGGAAAAAAAAAAAA	0	0	129	0	0	0	24.08	0	129	0	24.08	0	5.59
CATGGGGAAACGAGAATTTGTAAAAA	0	0	128	0	0	0	23.89	0	128	0	23.89	0	5.58
CATGATTTTGAGTTGATTTCATTATG	0	0	120	0	0	0	22.40	0	120	0	22.40	0	5.49
CATGTTCTCCACATTTTAAAAAGTTT	0	0	116	0	0	0	21.65	0	116	0	21.65	0	5.44
CATGGGGACAGAACTTTACATTTAAA	0	0	114	0	0	0	21.28	0	114	0	21.28	0	5.41
CATGTAATATTTACTCCCAAAAAGTT	0	0	113	0	0	0	21.09	0	113	0	21.09	0	5.40
CATGCTGCTGCGTAAAAAAAAACTGC	0	0	110	0	0	0	20.53	0	110	0	20.53	0	5.36
CATGGAAACATTATGGAAAAAAAAAA	0	0	108	0	0	0	20.16	0	108	0	20.16	0	5.33
CATGCTTCAGTTTTTTTTATATTATT	0	0	105	0	0	0	19.60	0	105	0	19.60	0	5.29
CATGCATCAACTATTGCCGAGAAGCT	0	0	102	0	0	0	19.04	0	102	0	19.04	0	5.25
CATGTACATAATATTTGTAGAAGCAC	0	0	97	0	0	0	18.11	0	97	0	18.11	0	5.18
CATGCATAATGTTATAAATTGTTTTT	0	0	94	0	0	0	17.55	0	94	0	17.55	0	5.13
CATGAAACTGTTTCATTAAAACCATA	0	0	86	0	0	0	16.05	0	86	0	16.05	0	5.00
CATGTTAGATACAAATTCTATTACAG	0	0	85	0	0	0	15.87	0	85	0	15.87	0	4.99
CATGTTTTTATCTATATATAGTTGGT	0	0	85	0	0	0	15.87	0	85	0	15.87	0	4.99
CATGATTTCATAAATAATCAGTGCCC	0	0	82	0	0	0	15.31	0	82	0	15.31	0	4.94
CATGAGTTGAGATTCAAAAAAAAAAA	0	0	80	0	0	0	14.93	0	80	0	14.93	0	4.90
CATGTTAGATATTACGTCTTTTGAAA	0	0	78	0	0	0	14.56	0	78	0	14.56	0	4.86
CATGCTGCTGCGTAAATCCAAGCAGA	0	0	75	0	0	0	14.00	0	75	0	14.00	0	4.81
CATGTTTAAAATACACTCAGGGGGCT	0	0	73	0	0	0	13.63	0	73	0	13.63	0	4.77
CATGTGTAATTACAAAATGTCAGTCC	0	0	72	0	0	0	13.44	0	72	0	13.44	0	4.75
CATGAAGCACAACCACTTTCCATACT	0	0	71	0	0	0	13.25	0	71	0	13.25	0	4.73
CATGCGTCATCCACTAACAGGGGGCG	0	0	71	0	0	0	13.25	0	71	0	13.25	0	4.73
CATGAGACAAGAAAAATTTGAGGGAT	0	0	70	0	0	0	13.07	0	70	0	13.07	0	4.71
CATGTGAAATTGAATACTTTCTTTAA	0	0	70	0	0	0	13.07	0	70	0	13.07	0	4.71
CATGAGCCGTCCGTCGTTATGGAACT	0	0	68	0	0	0	12.69	0	68	0	12.69	0	4.67
CATGTCATTTAAGTTGTAAAAAAAAA	0	0	66	0	0	0	12.32	0	66	0	12.32	0	4.62
CATGGATGAATCTTGTTGAAATAAAA	0	0	63	0	0	0	11.76	0	63	0	11.76	0	4.56
CATGGAAACATTATGGATACCGGGCA	0	0	60	0	0	0	11.20	0	60	0	11.20	0	4.49
CATGGAGTGTGTTGAGCTTAAAAAAA	0	0	55	0	0	0	10.27	0	55	0	10.27	0	4.36
CATGTTATTAATGTATGGAAAAAAAA	0	0	55	0	0	0	10.27	0	55	0	10.27	0	4.36
CATGCTGCAGTACAACATAGGTTGAA	0	0	54	0	0	0	10.08	0	54	0	10.08	0	4.33
CATGCTGCTGCCCGCATCCCAGCAGT	0	0	54	0	0	0	10.08	0	54	0	10.08	0	4.33
CATGCACCTGGGATTCAAAGGTTTAT	0	0	52	0	0	0	9.71	0	52	0	9.71	0	4.28
CATGCTCCTTAGGTTGTTGGCGATGA	0	0	51	0	0	0	9.52	0	51	0	9.52	0	4.25
CATGTAGTAGCATTTGGTTTATCATC	0	0	50	0	0	0	9.33	0	50	0	9.33	0	4.22
1 The 0 normalized value was changed for 0.5 to calculate fold change.
