# Supplementary material for: Deep Super-SAGE transcriptomic analysis of cold acclimation in lentil (Lens culinaris Medik.)
Source: BMC Plant Biol. 2017 Jun 30;17:111. doi: 10.1186/s12870-017-1057-8 (PMC5493078; doi:10.1186/s12870-017-1057-8)
Supplement: Supplementary file 4 — Lists of significant Super-SAGE tags. Exclusive significant SuperSAGE tags (fold change >4) observed in acclimated lentils of the frost-tolerant RILs (AT). (XLSX 13 kb) [file 12870_2017_1057_MOESM4_ESM.xlsx]

## Sheet: Hoja1
Exclusive significant SuperSAGE tags (fold change > 4) observed in acclimated lentils of the frost-tolerant RILs (AT).
TAG	NAS	NAT	AS	AT	Norm. NAS	Norm. NAT	Norm AS	Norm. AT	AT	NAS+NAT+AS	Norm. AT	Norm. NAS+NAT+AS	Fold change
CATGAATATAAAAAATACTTGAGATG	0	0	0	3296	0	0	0	1102.15	3296	0	1102.15	0	11.11
CATGTTTTTTTTTAAAAAAAAAAAAA	0	0	0	668	0	0	0	223.37	668	0	223.37	0	8.80
CATGCTACTTTACTTTCCAAAAAAAA	0	0	0	491	0	0	0	164.19	491	0	164.19	0	8.36
CATGGACGCAATGCTCATTACCAGAA	0	0	0	415	0	0	0	138.77	415	0	138.77	0	8.12
CATGCACCTCTGGATTCGATCAAAAA	0	0	0	311	0	0	0	104.00	311	0	104.00	0	7.70
CATGTTGTATAACTCAATTGTTAATG	0	0	0	291	0	0	0	97.31	291	0	97.31	0	7.60
CATGTAGACCTTCCATAAGCATTGGC	0	0	0	278	0	0	0	92.96	278	0	92.96	0	7.54
CATGTGGAATGAAAAAAAAAAAAAAA	0	0	0	245	0	0	0	81.93	245	0	81.93	0	7.36
CATGAGATTGTACTTGAGTAATTTGG	0	0	0	229	0	0	0	76.58	229	0	76.58	0	7.26
CATGAGTTTAATATGTTGTTCAAAAA	0	0	0	195	0	0	0	65.21	195	0	65.21	0	7.03
CATGGATGTTGTTTATGCTCTTAAGA	0	0	0	188	0	0	0	62.87	188	0	62.87	0	6.97
CATGTTATGAATGAAAAATTACGTGT	0	0	0	177	0	0	0	59.19	177	0	59.19	0	6.89
CATGTTTGCATTTGCTTTTCCTACAA	0	0	0	176	0	0	0	58.85	176	0	58.85	0	6.88
CATGTGTTTCATTTACAATAGTTTAA	0	0	0	158	0	0	0	52.83	158	0	52.83	0	6.72
CATGTTATGGGAATTTCTTGGGCTAA	0	0	0	150	0	0	0	50.16	150	0	50.16	0	6.65
CATGAAATAGAACATTGTATTACTTT	0	0	0	136	0	0	0	45.48	136	0	45.48	0	6.51
CATGTGAAATTAGCAAAAAAAAAAAA	0	0	0	128	0	0	0	42.80	128	0	42.80	0	6.42
CATGTAGAACTTCCATAAAAAAAAAA	0	0	0	114	0	0	0	38.12	114	0	38.12	0	6.25
CATGAAATGTGGTTGGTGAGTATTTT	0	0	0	112	0	0	0	37.45	112	0	37.45	0	6.23
CATGCATTAGATTTTCAGACAGTTGC	0	0	0	112	0	0	0	37.45	112	0	37.45	0	6.23
CATGGATGAGAAACAAATCTTTCAAA	0	0	0	110	0	0	0	36.78	110	0	36.78	0	6.20
CATGTAAATCAACTTCGTAATAATTG	0	0	0	104	0	0	0	34.78	104	0	34.78	0	6.12
CATGATATGGAATTTGCTCTTAAAAA	0	0	0	94	0	0	0	31.43	94	0	31.43	0	5.97
CATGAAGCATTTTTAGAATGTAAAAA	0	0	0	92	0	0	0	30.76	92	0	30.76	0	5.94
CATGTTACTTTTTTTTTAATATATAT	0	0	0	89	0	0	0	29.76	89	0	29.76	0	5.90
CATGTAAATCTTTGATTCTTTAAAAA	0	0	0	88	0	0	0	29.43	88	0	29.43	0	5.88
CATGTACAGAGGTGAGAAAGGATTTT	0	0	0	83	0	0	0	27.75	83	0	27.75	0	5.79
CATGTCATTGTAATGATTCTTCTTGT	0	0	0	82	0	0	0	27.42	82	0	27.42	0	5.78
CATGATTTTCACCAATTTCATACCAT	0	0	0	80	0	0	0	26.75	80	0	26.75	0	5.74
CATGGATCAATCCTGTAAGCGGAGCA	0	0	0	80	0	0	0	26.75	80	0	26.75	0	5.74
CATGAAATGTGGTTGGTGAGTAAAAA	0	0	0	76	0	0	0	25.41	76	0	25.41	0	5.67
CATGATTCAGAAAAACTTAGTAGGTA	0	0	0	76	0	0	0	25.41	76	0	25.41	0	5.67
CATGCCAAGAGTTGGAAGTGCTGCTA	0	0	0	75	0	0	0	25.08	75	0	25.08	0	5.65
CATGTAATATTTAAATAGATTAATAA	0	0	0	75	0	0	0	25.08	75	0	25.08	0	5.65
CATGTGCAGGACAATTCATCCAGGGA	0	0	0	73	0	0	0	24.41	73	0	24.41	0	5.61
CATGGTTGTTTTTTTTATTTACGATG	0	0	0	68	0	0	0	22.74	68	0	22.74	0	5.51
CATGTTAGATGAAATTTTTAAAGAAC	0	0	0	66	0	0	0	22.07	66	0	22.07	0	5.46
CATGTTTCTTGATTTCTTTGAGGTTG	0	0	0	65	0	0	0	21.74	65	0	21.74	0	5.44
CATGGTATAAATGGTTACATATATCT	0	0	0	63	0	0	0	21.07	63	0	21.07	0	5.40
CATGTTAAAACTTGTTTATCATATGC	0	0	0	61	0	0	0	20.40	61	0	20.40	0	5.35
CATGCAAATTAAGTATCAAAAAAAAA	0	0	0	53	0	0	0	17.72	53	0	17.72	0	5.15
CATGAAGGAATTATGTTGTATATGAA	0	0	0	52	0	0	0	17.39	52	0	17.39	0	5.12
CATGAGGCGTCCGTCGTTATGGAACT	0	0	0	50	0	0	0	16.72	50	0	16.72	0	5.06
