# Supplementary material for: Deep Super-SAGE transcriptomic analysis of cold acclimation in lentil (Lens culinaris Medik.)
Source: BMC Plant Biol. 2017 Jun 30;17:111. doi: 10.1186/s12870-017-1057-8 (PMC5493078; doi:10.1186/s12870-017-1057-8)
Supplement: Supplementary file 5 — Lists of significant Super-SAGE tags. Exclusive significant SuperSAGE tags (fold change >4) observed in non-acclimated lentils of the frost-susceptible RILs (NAS). (XLSX 15 kb) [file 12870_2017_1057_MOESM5_ESM.xlsx]

## Sheet: Hoja1
Exclusive significant SuperSAGE tags (fold change > 4) observed in non-acclimated lentils of the frost-susceptible RILs (NAS).
TAG	NAS	NAT	AS	AT	Norm. NAS	Norm. NAT	Norm. AS	Norm. AT	NAS	NAT+AS+AT	Norm. NAS	Norm. NAT+AS+AT	Fold change
CATGTAAAAGAACTAGAAATATTTGA	2231	0	0	0	528.60	0	0	0	2231	0	528.60	0	10.04
CATGTTTTTTTAAAAAAAAAAAAAAA	1641	0	0	0	388.81	0	0	0	1641	0	388.81	0	9.60
CATGTGGCAATATGTAATACCATTAT	1207	0	0	0	285.98	0	0	0	1207	0	285.98	0	9.16
CATGCCTCCATTGGAAGAAGCCGATG	809	0	0	0	191.68	0	0	0	809	0	191.68	0	8.58
CATGTAAAAACTCCATTATATTATCG	684	0	0	0	162.06	0	0	0	684	0	162.06	0	8.34
CATGCAGCTGGAAATGACTTTTCTCC	434	0	0	0	102.83	0	0	0	434	0	102.83	0	7.68
CATGGAAAATAAAATCCGTAATTGTT	428	0	0	0	101.41	0	0	0	428	0	101.41	0	7.66
CATGTTACATTTTCTAAAAAAAAAAA	409	0	0	0	96.91	0	0	0	409	0	96.91	0	7.60
CATGGTTTTAAAAAAAAAAAAAAAAA	390	0	0	0	92.41	0	0	0	390	0	92.41	0	7.53
CATGTATCGATTTCAATTCTTGTCTG	385	0	0	0	91.22	0	0	0	385	0	91.22	0	7.51
CATGTTATAAGTATCTATTTATCTCA	347	0	0	0	82.22	0	0	0	347	0	82.22	0	7.36
CATGATCACATCTTTGTTGTGTTTTT	332	0	0	0	78.66	0	0	0	332	0	78.66	0	7.30
CATGTTTTTGAATTGTGATTGCTCTC	329	0	0	0	77.95	0	0	0	329	0	77.95	0	7.28
CATGTTTAACGTGCTACTGATTTTGT	283	0	0	0	67.05	0	0	0	283	0	67.05	0	7.07
CATGTTTTTACCAAAAAAAAAAAAAA	281	0	0	0	66.58	0	0	0	281	0	66.58	0	7.06
CATGTTTTGCAAAAAAAAAAAAAAAA	278	0	0	0	65.87	0	0	0	278	0	65.87	0	7.04
CATGTAATCACACGATAAAAAAAAAA	236	0	0	0	55.92	0	0	0	236	0	55.92	0	6.80
CATGTTTCTATGTTGATTTCTAAAAA	224	0	0	0	53.07	0	0	0	224	0	53.07	0	6.73
CATGAGCTGTTTCGAAAATGAAAATT	222	0	0	0	52.60	0	0	0	222	0	52.60	0	6.72
CATGTGCCAAATGAGCAACAGTGTTG	213	0	0	0	50.47	0	0	0	213	0	50.47	0	6.66
CATGTGTGATGCGAAGCTGTGTTTTG	205	0	0	0	48.57	0	0	0	205	0	48.57	0	6.60
CATGTTATTATTAAAAAAAAAAAAAA	204	0	0	0	48.33	0	0	0	204	0	48.33	0	6.59
CATGTTTAAGTTTTGAATCTATAATT	203	0	0	0	48.10	0	0	0	203	0	48.10	0	6.59
CATGAGCAAAGTTAACAGGCCACCAC	166	0	0	0	39.33	0	0	0	166	0	39.33	0	6.30
CATGTTTTTTTCACCTAAATATTTTA	166	0	0	0	39.33	0	0	0	166	0	39.33	0	6.30
CATGTGAATTGAATTATAATGGTGTA	165	0	0	0	39.09	0	0	0	165	0	39.09	0	6.30
CATGATCTAGTCAGTTGCTGTCTGTT	161	0	0	0	38.15	0	0	0	161	0	38.15	0	6.25
CATGAAAAAAAAATGAGATTTTTATA	157	0	0	0	37.20	0	0	0	157	0	37.20	0	6.28
CATGGATTACTGTGATTGTTTACCAT	154	0	0	0	36.49	0	0	0	154	0	36.49	0	6.19
CATGCTCCTTTGTGCAGTTGAAAATT	152	0	0	0	36.01	0	0	0	152	0	36.01	0	6.17
CATGACTATGAGTTTTCATTTTTTTT	148	0	0	0	35.07	0	0	0	148	0	35.07	0	6.13
CATGTTTTTCAGGTTCATCTAAAAAA	147	0	0	0	34.83	0	0	0	147	0	34.83	0	6.12
CATGCCTAAGATTCTTTTGAATTTTG	146	0	0	0	34.59	0	0	0	146	0	34.59	0	6.11
CATGGCCTTCCAATCCTCTCATTTTT	145	0	0	0	34.36	0	0	0	145	0	34.36	0	6.10
CATGAAATGAAGTTTTTGCTTTTTAA	142	0	0	0	33.64	0	0	0	142	0	33.64	0	6.07
CATGTGAAGAATGGTGTGAGTTTTGA	141	0	0	0	33.41	0	0	0	141	0	33.41	0	6.06
CATGTCTTTGGTAGATGAGAGAATGA	139	0	0	0	32.93	0	0	0	139	0	32.93	0	6.04
CATGATTCCTAGACGAAAAAAAAAAA	132	0	0	0	31.28	0	0	0	132	0	31.28	0	5.97
CATGTTTTAAAGTTAGTTGTTGTATT	122	0	0	0	28.91	0	0	0	122	0	28.91	0	5.85
CATGGAAGACACTGAGGATGAGGCTG	119	0	0	0	28.20	0	0	0	119	0	28.20	0	5.82
CATGTTATTTTAGACAGCAGCACTAG	119	0	0	0	28.20	0	0	0	119	0	28.20	0	5.82
CATGCAATAGAAAATTGTAAAGAAGT	113	0	0	0	26.77	0	0	0	113	0	26.77	0	5.74
CATGTCACAGAAATGTGGAATTCATT	111	0	0	0	26.30	0	0	0	111	0	26.30	0	5.72
CATGAATGTTTCATATTTCCTTGTCA	109	0	0	0	25.83	0	0	0	109	0	25.83	0	5.69
CATGTCATTGGTGACACTCATTTTTC	106	0	0	0	25.12	0	0	0	106	0	25.12	0	5.65
CATGTTATGATGATGTAAACGAAATA	99	0	0	0	23.46	0	0	0	99	0	23.46	0	5.55
CATGAATGCTCTATGTCTGTTTAAAC	94	0	0	0	22.27	0	0	0	94	0	22.27	0	5.48
CATGAGTGCATTGGCACAGATCCGTT	89	0	0	0	21.09	0	0	0	89	0	21.09	0	5.40
CATGTTTGACATTATCACTGTTAAAA	87	0	0	0	20.61	0	0	0	87	0	20.61	0	5.37
CATGAGAAGCTTTGGTAAAAAAAAAA	80	0	0	0	18.95	0	0	0	80	0	18.95	0	5.24
CATGAAAGTATTCAAACACAATACTC	78	0	0	0	18.48	0	0	0	78	0	18.48	0	5.21
CATGAATATTATTGTGTAAAAAAAAA	77	0	0	0	18.24	0	0	0	77	0	18.24	0	5.19
CATGCTCGCCGTAAAACTGTTACTGC	77	0	0	0	18.24	0	0	0	77	0	18.24	0	5.19
CATGATGTTTTTCACATCTGAATAAT	76	0	0	0	18.01	0	0	0	76	0	18.01	0	5.17
CATGATTTTCTGTACTGTTCTAAAAA	73	0	0	0	17.30	0	0	0	73	0	17.30	0	5.11
CATGCAGCGGCGGGTATTACCGGAAC	68	0	0	0	16.11	0	0	0	68	0	16.11	0	5.01
CATGTGTAATGTAGAACTAATTCTTT	65	0	0	0	15.40	0	0	0	65	0	15.40	0	4.95
CATGAATAATGGTTTGTAAAGTTGTG	64	0	0	0	15.16	0	0	0	64	0	15.16	0	4.92
CATGTTGCAAGTTTATCAACTTCTAA	64	0	0	0	15.16	0	0	0	64	0	15.16	0	4.92
CATGGAATAAGAGGTTTAAAATGTTG	63	0	0	0	14.93	0	0	0	63	0	14.93	0	4.90
CATGTCATCTATAAATTTGCTTTCGT	62	0	0	0	14.69	0	0	0	62	0	14.69	0	4.88
CATGAAAAATATATAAAGTCTGTACG	58	0	0	0	13.74	0	0	0	58	0	13.74	0	4.78
CATGGATGCAGTACATTCTGTTAAGT	58	0	0	0	13.74	0	0	0	58	0	13.74	0	4.78
CATGGTTAATTTATTTCGTCTTTTCT	54	0	0	0	12.79	0	0	0	54	0	12.79	0	4.68
CATGCTATGCGTTGAAGAACAAGCCG	53	0	0	0	12.56	0	0	0	53	0	12.56	0	4.65
CATGTAACTATTGTTTAAAAAAAAAA	51	0	0	0	12.08	0	0	0	51	0	12.08	0	4.59
CATGTGGTTCGTGGTTTTCTTTTTCT	51	0	0	0	12.08	0	0	0	51	0	12.08	0	4.59
