# Supplementary material for: Deep Super-SAGE transcriptomic analysis of cold acclimation in lentil (Lens culinaris Medik.)
Source: BMC Plant Biol. 2017 Jun 30;17:111. doi: 10.1186/s12870-017-1057-8 (PMC5493078; doi:10.1186/s12870-017-1057-8)
Supplement: Supplementary file 6 — Lists of significant Super-SAGE tags. Exclusive significant SuperSAGE tags (fold change >4) observed in non-acclimated lentils of the frost-tolerant RILs (NAT). (XLSX 14 kb) [file 12870_2017_1057_MOESM6_ESM.xlsx]

## Sheet: Hoja1
Exclusive significant SuperSAGE tags (fold change > 4) observed in non-acclimated lentils of the frost-tolerant RILs (NAT).
TAG	NAS	NAT	AS	AT	Norm. NAS	Norm. NAT	Norm. AS	Norm. AT	NAT	NAS+AS+AT	Nor. NAT	Norm. NAS+AS+AT	Fold change
CATGAGACTGTGTACTTGACTTATTA	0	1813	0	0	0	451.90	0	0	1813	0	451.90	0	9.82
CATGTAAAAAAAAAAAAAAAAAAAAA	0	1778	0	0	0	443.17	0	0	1778	0	443.17	0	9.79
CATGTTTTTAAAAAAAAAAAAAAAAA	0	1510	0	0	0	376.37	0	0	1510	0	376.37	0	9.56
CATGTTTTTTTTAAAAAAAAAAAAAA	0	768	0	0	0	191.43	0	0	768	0	191.43	0	8.58
CATGCGTCTGGCTTGAGTTCTGTAAA	0	702	0	0	0	174.98	0	0	702	0	174.98	0	8.45
CATGGATGTTGTTTATGCTCTGAAGA	0	626	0	0	0	156.03	0	0	626	0	156.03	0	8.29
CATGTAATGTAATAAAAGCAGATAAT	0	545	0	0	0	135.84	0	0	545	0	135.84	0	8.09
CATGCTGTAATATTTTGAGATGAAAA	0	513	0	0	0	127.87	0	0	513	0	127.87	0	8.00
CATGTGTACTATGAATGACTTGATTT	0	401	0	0	0	99.95	0	0	401	0	99.95	0	7.64
CATGATGCTCATTCAAAGTAATAAGT	0	379	0	0	0	94.47	0	0	379	0	94.47	0	7.56
CATGATTTCCTTATTAGCTTCTCAAA	0	350	0	0	0	87.24	0	0	350	0	87.24	0	7.45
CATGTACTTCGAAGATAATGCCGGTG	0	345	0	0	0	85.99	0	0	345	0	85.99	0	7.43
CATGCTGTATTTTACGAAAAAAAAAA	0	334	0	0	0	83.25	0	0	334	0	83.25	0	7.38
CATGCTTATATTTATGTATGAAGTTT	0	318	0	0	0	79.26	0	0	318	0	79.26	0	7.31
CATGTTTGAACAAAAAAAAAAAAAAA	0	297	0	0	0	74.03	0	0	297	0	74.03	0	7.21
CATGTGCTACACCTAATCTTAATCTC	0	222	0	0	0	55.33	0	0	222	0	55.33	0	6.79
CATGGTTCTGTTTCTCAGTGAAGGTC	0	212	0	0	0	52.84	0	0	212	0	52.84	0	6.72
CATGAGTTTATTATATACTACCTCTT	0	211	0	0	0	52.59	0	0	211	0	52.59	0	6.72
CATGTCACACTTCAACTGTTCTAAAA	0	205	0	0	0	51.10	0	0	205	0	51.10	0	6.68
CATGCTGATGCCAGGTCCTGTTATGA	0	186	0	0	0	46.36	0	0	186	0	46.36	0	6.53
CATGTGTTTTCAGTTAATGAATTAAT	0	166	0	0	0	41.38	0	0	166	0	41.38	0	6.37
CATGCGTCTGGCTTGAGTTATGTATT	0	165	0	0	0	41.13	0	0	165	0	41.13	0	6.36
CATGAAAAAAAAAAAAAAAAAAAACT	0	162	0	0	0	40.38	0	0	162	0	40.38	0	6.34
CATGTTGTGTACCGCTCCACATTATG	0	161	0	0	0	40.13	0	0	161	0	40.13	0	6.33
CATGGATGAAGCAACAGCATCGGTTG	0	159	0	0	0	39.63	0	0	159	0	39.63	0	6.31
CATGTTAGTACAGACAGATTCATACA	0	151	0	0	0	37.64	0	0	151	0	37.64	0	6.23
CATGTAGTTTTTGTCAAAAAAAAAAA	0	137	0	0	0	34.15	0	0	137	0	34.15	0	6.09
CATGCATTTCATCTTATTATGCTATA	0	135	0	0	0	33.65	0	0	135	0	33.65	0	6.07
CATGGCAATGAGTTTGATAAAAAAAA	0	129	0	0	0	32.15	0	0	129	0	32.15	0	6.01
CATGCCCAGGTGGTACCAATTATAGA	0	129	0	0	0	32.15	0	0	129	0	32.15	0	6.01
CATGAGATGTTTCCCAAAAATAAAAA	0	122	0	0	0	30.41	0	0	122	0	30.41	0	5.93
CATGCGTCGTTATTTAGTTTGTTTGT	0	121	0	0	0	30.16	0	0	121	0	30.16	0	5.91
CATGAAGTTGTTATTTCCCTTGACAC	0	118	0	0	0	29.41	0	0	118	0	29.41	0	5.88
CATGCTTTTAACAAATTAATATGGAA	0	112	0	0	0	27.92	0	0	112	0	27.92	0	5.80
CATGATTGTTAAGAATCCTTAATCCA	0	112	0	0	0	27.92	0	0	112	0	27.92	0	5.80
CATGTTTTTGACCTCCCAAAAAAAAA	0	111	0	0	0	27.67	0	0	111	0	27.67	0	5.79
CATGCTGCTGAATTCGTAAAAAAAAA	0	109	0	0	0	27.17	0	0	109	0	27.17	0	5.76
CATGAATTCCTCAATAATGACCTTAG	0	105	0	0	0	26.17	0	0	105	0	26.17	0	5.71
CATGTTTACGTTTGAACCCAAAAAAA	0	99	0	0	0	24.68	0	0	99	0	24.68	0	5.63
CATGCTAATTATTTCTCTGAGTGTGT	0	98	0	0	0	24.43	0	0	98	0	24.43	0	5.61
CATGACATTTGGTCAGTAAAAAAAAA	0	97	0	0	0	24.18	0	0	97	0	24.18	0	5.60
CATGGCTTCATCCTTACTTGGGTGCA	0	90	0	0	0	22.43	0	0	90	0	22.43	0	5.49
CATGAAGACTACAGTCAATATATCAT	0	87	0	0	0	21.69	0	0	87	0	21.69	0	5.44
CATGTTGTAACTACATTTATAGCAGT	0	85	0	0	0	21.19	0	0	85	0	21.19	0	5.41
CATGCAATAAATCTATAAATTATATC	0	81	0	0	0	20.19	0	0	81	0	20.19	0	5.34
CATGTTATAATTGCAAAAAAAAAAAA	0	77	0	0	0	19.19	0	0	77	0	19.19	0	5.26
CATGGTTTGTCTTCAAAAATTCTTTG	0	76	0	0	0	18.94	0	0	76	0	18.94	0	5.24
CATGACAACCCTAGTTATCTGTATTG	0	73	0	0	0	18.20	0	0	73	0	18.20	0	5.19
CATGCCGAAGGATATCCAGCTCGCTA	0	71	0	0	0	17.70	0	0	71	0	17.70	0	5.15
CATGCATTACCTTTGTTTTGTTATGT	0	70	0	0	0	17.45	0	0	70	0	17.45	0	5.12
CATGGTCATAAAGGTTCTGAATAGGG	0	69	0	0	0	17.20	0	0	69	0	17.20	0	5.10
CATGATTTTCCCTCTCAAGACTAAGT	0	69	0	0	0	17.20	0	0	69	0	17.20	0	5.10
CATGAGAATGAGATAATTGAGGCGGC	0	68	0	0	0	16.95	0	0	68	0	16.95	0	5.08
CATGCAGTATGTTATTTTGCCACAAA	0	66	0	0	0	16.45	0	0	66	0	16.45	0	5.04
CATGGAAGAATGTTTACTTGTTCTTC	0	64	0	0	0	15.95	0	0	64	0	15.95	0	5.00
CATGAATTTATATTTACTGATTTAAA	0	63	0	0	0	15.70	0	0	63	0	15.70	0	4.97
CATGTGATTGTAATGTATGTTAACCA	0	62	0	0	0	15.45	0	0	62	0	15.45	0	4.95
CATGGTAAGGATGGTTTAATTTAAAA	0	62	0	0	0	15.45	0	0	62	0	15.45	0	4.95
CATGGCCAGCTGTTGGATAAAAATGA	0	61	0	0	0	15.20	0	0	61	0	15.20	0	4.93
CATGAGGAAGGCTGCCACCAAGAAAG	0	59	0	0	0	14.71	0	0	59	0	14.71	0	4.88
CATGTATCTTCTCCTTTATGAATCCT	0	57	0	0	0	14.21	0	0	57	0	14.21	0	4.83
CATGGGAAGTGGGTTTCCTTATAAAA	0	57	0	0	0	14.21	0	0	57	0	14.21	0	4.83
CATGATGCAAATTCAAAGTAATAAGT	0	57	0	0	0	14.21	0	0	57	0	14.21	0	4.83
CATGTAGTACTTGTCAATAAAAAAAA	0	52	0	0	0	12.96	0	0	52	0	12.96	0	4.70
CATGAAGTTATTATGCAATAGAGTGT	0	52	0	0	0	12.96	0	0	52	0	12.96	0	4.70
CATGGAGGATATTGAATATTTAGTGT	0	50	0	0	0	12.46	0	0	50	0	12.46	0	4.64
CATGCCTTTTGTGATATTGATATATT	0	50	0	0	0	12.46	0	0	50	0	12.46	0	4.64
