# Supplementary material for: Deep Super-SAGE transcriptomic analysis of cold acclimation in lentil (Lens culinaris Medik.)
Source: BMC Plant Biol. 2017 Jun 30;17:111. doi: 10.1186/s12870-017-1057-8 (PMC5493078; doi:10.1186/s12870-017-1057-8)
Supplement: Supplementary file 7 — Lists of significant Super-SAGE tags. Significant over represented SuperSAGE tags (fold change >4) from non-acclimated lentil plants considering both genotypes – susceptible and tolerant – together (N). (XLSX 13 kb) [file 12870_2017_1057_MOESM7_ESM.xlsx]

## Sheet: Hoja1
Significant over represented SuperSAGE tags (fold change > 4) from non-acclimated lentil plants considering both genotypes – susceptible and tolerant – together (N)
TAG	NAS	NAT	AS	AT	Norm. NAS	Norm. NAT	Norm. AS	Norm. AT	NAS+NAT	AS+AT	Norm. NAS+NAT	Norm. AS+AT	Fold change
CATGTTTTTATATTAAAAAAAAAAAA	171	19	0	0	40.52	4.74	0.00	0.00	190	0	45.25	0.50	6.50
CATGAATTTATCTTGAATCGGGATCT	178	4	3	0	42.17	1.00	0.56	0.00	182	3	43.17	0.56	6.27
CATGTCCCTAGATAAGGAATAAATTA	48	10	1	0	11.37	2.49	0.19	0.00	58	1	13.87	0.19	6.21
CATGTCATTCGAGTATTCTTGCTCCT	48	9	1	0	11.37	2.24	0.19	0.00	57	1	13.62	0.19	6.19
CATGTTTTTGTTTTCAAAAAAAAAAA	17	111	0	0	4.03	27.67	0.00	0.00	128	0	31.69	0.50	5.99
CATGGCTTAATATTTGAATTATTTAC	114	3	0	0	27.01	0.75	0.00	0.00	117	0	27.76	0.50	5.79
CATGACCATATGAATTAATACCCTTT	77	1	0	1	18.24	0.25	0.00	0.33	78	1	18.49	0.33	5.79
CATGCATATAAAGTTGTTGTTATTAT	0	150	2	1	0.00	37.39	0.37	0.33	150	3	37.39	0.71	5.72
CATGACTACTTAACAGGTGGATTCAC	108	1	0	0	25.59	0.25	0.00	0.00	109	0	25.84	0.50	5.69
CATGATTCCAAGAAAAAAAAAAAAAA	94	12	0	0	22.27	2.99	0.00	0.00	106	0	25.26	0.50	5.66
CATGAATACGAACCTTAATACAAAAA	0	203	0	3	0.00	50.60	0.00	1.00	203	3	50.60	1.00	5.66
CATGACTGCAATTTTAGAGAGACGCG	314	17	3	3	74.40	4.24	0.56	1.00	331	6	78.64	1.56	5.65
CATGAACGTAATGCTCATAATTTCCC	3631	96	61	19	860.31	23.93	11.39	6.35	3727	80	884.24	17.74	5.64
CATGAAATGGAAGTTTCTTCAATTAA	19	76	0	0	4.50	18.94	0.00	0.00	95	0	23.45	0.50	5.55
CATGAGAAGGATATAACAAGTATGAG	0	63	2	0	0.00	15.70	0.37	0.00	63	2	15.70	0.37	5.39
CATGCAGGGGGGGCCTCCAGTCGGAA	0	89	3	0	0.00	22.18	0.56	0.00	89	3	22.18	0.56	5.31
CATGCATATAAGTTGTTGTTATTATT	205	0	5	1	48.57	0.00	0.93	0.33	205	6	48.57	1.27	5.26
CATGAATGAAATCATTTTTTATCAAA	66	12	0	0	15.64	2.99	0.00	0.00	78	0	18.63	0.50	5.22
CATGTAATAACAATTTGTATTTATAT	145	0	0	3	34.36	0.00	0.00	1.00	145	3	34.36	1.00	5.10
CATGAGAAGGATATAACAAGTATAAG	80	0	3	0	18.95	0.00	0.56	0.00	80	3	18.95	0.56	5.08
CATGATGTCGCCGACCGTAACAATAA	4	64	0	0	0.95	15.95	0.00	0.00	68	0	16.90	0.50	5.08
CATGCTATTGCTCTTGGTTTACATAC	52	1	2	0	12.32	0.25	0.37	0.00	53	2	12.57	0.37	5.07
CATGGACAACTGTGTGGACCGATGGA	211	9	3	3	49.99	2.24	0.56	1.00	220	6	52.24	1.56	5.06
CATGTTGTTTTGTACCTTCCGTTCAG	0	123	0	3	0.00	30.66	0.00	1.00	123	3	30.66	1.00	4.93
CATGGGTCGTGAGTGGGAACTTAGTT	665	13	18	8	157.56	3.24	3.36	2.68	678	26	160.80	6.03	4.74
CATGGCTGTCGTCAGCTCGTGCCGTG	87	2	3	1	20.61	0.50	0.56	0.33	89	4	21.11	0.89	4.56
CATGTCAATATATTTTATTGTTTAGG	49	1	1	1	11.61	0.25	0.19	0.33	50	2	11.86	0.52	4.51
CATGTATGAACAAGGCTTAATTTTAC	67	0	2	1	15.87	0.00	0.37	0.33	67	3	15.87	0.71	4.49
CATGGTGTGTATATAAATGGCGGAAA	0	345	8	7	0.00	85.99	1.49	2.34	345	15	85.99	3.83	4.49
CATGCCTCAATAAGGAAGGGGTGTCA	253	1	11	2	59.94	0.25	2.05	0.67	254	13	60.19	2.72	4.47
CATGTTTCAACTGGCATTTGGCTTGA	0	58	0	2	0.00	14.46	0.00	0.67	58	2	14.46	0.67	4.43
CATGTGTACAAGCTCGGAATGAGGGA	812	35	26	14	192.39	8.72	4.85	4.68	847	40	201.12	9.53	4.40
CATGAGAGTTGTATTGTGTATCTAGG	144	1	7	1	34.12	0.25	1.31	0.33	145	8	34.37	1.64	4.39
CATGATCATTATTAATGATTTGTGTT	99	15	0	4	23.46	3.74	0.00	1.34	114	4	27.20	1.34	4.35
CATGGCTCCTCTCCTCTCGAGAAAAA	162	2	8	2	38.38	0.50	1.49	0.67	164	10	38.88	2.16	4.17
CATGGCTAAATGATCCTACTCACATT	213	3	12	2	50.47	0.75	2.24	0.67	216	14	51.22	2.91	4.14
