# Supplementary material for: Deep Super-SAGE transcriptomic analysis of cold acclimation in lentil (Lens culinaris Medik.)
Source: BMC Plant Biol. 2017 Jun 30;17:111. doi: 10.1186/s12870-017-1057-8 (PMC5493078; doi:10.1186/s12870-017-1057-8)
Supplement: Supplementary file 8 — Lists of significant Super-SAGE tags. Significant over represented SuperSAGE tags (fold change >4) from acclimated lentil plants considering both genotypes – susceptible and tolerant – together (A). (XLSX 15 kb) [file 12870_2017_1057_MOESM8_ESM.xlsx]

## Sheet: Hoja1
Significant over represented SuperSAGE tags (fold change > 4) from acclimated lentil plants considering both genotypes – susceptible and tolerant – together (A).
TAG	NAS	NAT	AS	AT	Norm. NAS	Norm. NAT	Norm. AS	Norm. AT	NAS+NAT	AS+AT	Norm. NAS+NAT	Norm AS+AT	Fold change
CATGAATCTTTTGAGGTTATGTATTA	0	1	0	6784	0.00	0.25	0.00	2268.51	1	6784	0.25	2268.51	13.15
CATGATGTTTTTAAGTAAATATGTAA	0	1	25	318	0.00	0.25	4.67	106.34	1	343	0.25	111.00	8.80
CATGTTGTAGATCTCAATTGTTAATG	0	0	877	26	0.00	0.00	163.69	8.69	0	903	0.50	172.39	8.43
CATGCAGAAATGTTTGTACAAAAAAA	9	0	2592	0	2.13	0.00	483.80	0.00	9	2592	2.13	483.80	7.83
CATGTACTTCAATGACAAATATAAGC	0	3	38	471	0.00	0.75	7.09	157.50	3	509	0.75	164.59	7.78
CATGGGATATATATTCTTGTAATCTT	2	6	320	1094	0.47	1.50	59.73	365.82	8	1414	1.97	425.55	7.76
CATGCCTTTTGATTTTATTATCAGCA	1	18	291	2033	0.24	4.49	54.32	679.82	19	2324	4.72	734.13	7.28
CATGAATCTTGTATGGTTATGTATTA	0	5	0	474	0.00	1.25	0.00	158.50	5	474	1.25	158.50	6.99
CATGGGAATCTTATATGTTGATTGTG	1	0	13	66	0.24	0.00	2.43	22.07	1	79	0.24	24.50	6.69
CATGAATTTTAAGTTGTCACTAAATT	1	0	128	0	0.24	0.00	23.89	0.00	1	128	0.24	23.89	6.66
CATGTGTAATTTATCAAAAAAAAAAA	0	0	14	136	0.00	0.00	2.61	45.48	0	150	0.50	48.09	6.59
CATGTATATGTAGTAACTAGTTTAAT	2	1	17	185	0.47	0.25	3.17	61.86	3	202	0.72	65.04	6.49
CATGAAGAAAACCACACCAATTCCTT	0	1	115	2	0.00	0.25	21.46	0.67	1	117	0.25	22.13	6.47
CATGTATAAATCATAAAAAAAAAAAA	0	0	9	117	0.00	0.00	1.68	39.12	0	126	0.50	40.80	6.35
CATGTACATAGGTTGCAACTGAAAAA	1	0	103	0	0.24	0.00	19.23	0.00	1	103	0.24	19.23	6.34
CATGTAATATTACATTAAATAGTATA	1	0	100	0	0.24	0.00	18.67	0.00	1	100	0.24	18.67	6.30
CATGTTGTCCATTGATAAAAGGACTC	0	1	12	50	0.00	0.25	2.24	16.72	1	62	0.25	18.96	6.25
CATGTTTGCCTTATTTACCACTTTGT	1	0	12	47	0.24	0.00	2.24	15.72	1	59	0.24	17.96	6.24
CATGACCAAGAAAATGAAAAAAAAAA	0	2	7	108	0.00	0.50	1.31	36.11	2	115	0.50	37.42	6.23
CATGACTTGTATTAAAAAAAAAAAAA	1	1	12	97	0.24	0.25	2.24	32.44	2	109	0.49	34.68	6.16
CATGTTTTAGTTTTTGTAATGTTTAT	12	9	236	870	2.84	2.24	44.05	290.92	21	1106	5.09	334.97	6.04
CATGCACGTATTAAGTGTAATATAAA	37	394	3580	18393	8.77	98.21	668.21	6150.45	431	21973	106.97	6818.66	5.99
CATGTTTTCCGTTTTGGTGCATCATA	0	0	153	9	0.00	0.00	28.56	3.01	0	162	0.50	31.57	5.98
CATGTTCCCAAACCACCTGTTGCCCC	0	0	3	92	0.00	0.00	0.56	30.76	0	95	0.50	31.32	5.97
CATGAATTATTTAAAAAAAAAAAAAA	0	3	0	137	0.00	0.75	0.00	45.81	3	137	0.75	45.81	5.94
CATGACTTGTATTTGTCTAAAAAAAA	11	48	623	2190	2.61	11.96	116.28	732.32	59	2813	14.57	848.60	5.86
CATGTCATACTTGAACCAAACTTCAT	0	0	124	16	0.00	0.00	23.14	5.35	0	140	0.50	28.49	5.83
CATGGTTTGAGCATTCGACTCGATAA	0	0	127	10	0.00	0.00	23.70	3.34	0	137	0.50	27.05	5.76
CATGTTTATTATTTTTATAAAATTAT	0	2	0	74	0.00	0.50	0.00	24.74	2	74	0.50	24.74	5.63
CATGTAATAATAAAAAATAAGAATGA	34	0	209	1006	8.06	0.00	39.01	336.40	34	1215	8.06	375.41	5.54
CATGCATGCACGTATTAAGTGTAATA	39	468	3365	15174	9.24	116.65	628.08	5074.05	507	18539	125.89	5702.13	5.50
CATGCTTTTGCAAAAAAAAAAAAAAA	0	3	166	5	0.00	0.75	30.98	1.67	3	171	0.75	32.66	5.45
CATGGTGTCGATGTCGTATATCATTG	3	6	76	243	0.71	1.50	14.19	81.26	9	319	2.21	95.44	5.43
CATGGTTATAGCCTCCTCCTCCACCA	0	0	5	60	0.00	0.00	0.93	20.06	0	65	0.50	21.00	5.39
CATGATTAATATATATTTGATATAAT	1	3	2	113	0.24	0.75	0.37	37.79	4	115	0.98	38.16	5.28
CATGTGTAATTTATCAAATATCATCA	82	275	2880	7750	19.43	68.54	537.55	2591.53	357	10630	87.97	3129.08	5.15
CATGTAATAGTATTGTGATTTCTGCT	1	1	91	0	0.24	0.25	16.99	0.00	2	91	0.49	16.99	5.13
CATGGTTTTTCTCATTTCATCAGTGG	1	1	7	46	0.24	0.25	1.31	15.38	2	53	0.49	16.69	5.10
CATGTATATGTGTTGTTGAATTTAAT	3	0	6	67	0.71	0.00	1.12	22.40	3	73	0.71	23.52	5.05
CATGGAGCTTTTAGACAAAGCCAAAA	2	12	100	287	0.47	2.99	18.67	95.97	14	387	3.46	114.64	5.05
CATGCTGCTGAAAAAAAAAAAAAAAA	3	4	295	1	0.71	1.00	55.06	0.33	7	296	1.71	55.40	5.02
CATGATGATATAATCAGTTACCATTG	0	0	4	46	0.00	0.00	0.75	15.38	0	50	0.50	16.13	5.01
CATGGACATCTGTCACGTAGTATTAG	0	0	76	4	0.00	0.00	14.19	1.34	0	80	0.50	15.52	4.96
CATGTCTAGTTTGTAATAAGGAAGTT	32	14	180	924	7.58	3.49	33.60	308.98	46	1104	11.07	342.57	4.95
CATGTATACTTACTTAATTGAAAGAA	0	6	247	0	0.00	1.50	46.10	0.00	6	247	1.50	46.10	4.95
CATGTTAATTTTATATTGGAAGCTAT	0	3	107	0	0.00	0.75	19.97	0.00	3	107	0.75	19.97	4.74
CATGTTATATATAGTATACATACAGT	2	0	58	5	0.47	0.00	10.83	1.67	2	63	0.47	12.50	4.72
CATGACTTGTATTTGTCTAAGACTGA	17	20	200	593	4.03	4.99	37.33	198.29	37	793	9.01	235.62	4.71
CATGAGGCAAAAAAAAAAAAAAAAAA	10	4	452	1	2.37	1.00	84.37	0.33	14	453	3.37	84.70	4.65
CATGTTTCTTGATTTCTTTGAGTTTG	0	4	129	0	0.00	1.00	24.08	0.00	4	129	1.00	24.08	4.59
CATGAGACAAATCACCAACCAACAAA	0	0	54	4	0.00	0.00	10.08	1.34	0	58	0.50	11.42	4.51
CATGAACACTTATCAATAGAATTTCA	0	0	47	6	0.00	0.00	8.77	2.01	0	53	0.50	10.78	4.43
CATGAATAAATAGAGTTGGATGTTGA	1	9	33	131	0.24	2.24	6.16	43.81	10	164	2.48	49.96	4.33
CATGAAGTAAAATACTTTATCGAGTC	3	0	71	0	0.71	0.00	13.25	0.00	3	71	0.71	13.25	4.22
CATGTTGAAGTAAAAAAAAAAAAAAA	5	4	184	7	1.18	1.00	34.34	2.34	9	191	2.18	36.68	4.07
CATGTAGTACTTAATGGAATGGATCA	0	9	173	15	0.00	2.24	32.29	5.02	9	188	2.24	37.31	4.06
CATGAAGTTTTTTTAATAAAACTTCA	9	0	18	95	2.13	0.00	3.36	31.77	9	113	2.13	35.13	4.04
CATGGCCAATAGGCCAAGGATGAGGA	1	5	16	64	0.24	1.25	2.99	21.40	6	80	1.48	24.39	4.04
