# Supplementary material for: Deep Super-SAGE transcriptomic analysis of cold acclimation in lentil (Lens culinaris Medik.)
Source: BMC Plant Biol. 2017 Jun 30;17:111. doi: 10.1186/s12870-017-1057-8 (PMC5493078; doi:10.1186/s12870-017-1057-8)
Supplement: Supplementary file 9 — Lists of significant Super-SAGE tags. Significant over represented SuperSAGE tags (fold change >4) from the tolerant lentil RILs considering both treatments together (T). (XLSX 15 kb) [file 12870_2017_1057_MOESM9_ESM.xlsx]

## Sheet: Hoja1
Significant over represented SuperSAGE tags (fold change > 4) from the tolerant lentil RILs considering both treatments together (T).
TAG	NAS	NAT	AS	AT	Norm. NAS	Norm. NAT	Norm. AS	Norm. AT	NAS+AS	NAT+AT	Norm. NAS+AS	Norm. NAT+AT	Fold change
CATGAATCTTTTGAGGTTATGTATTA	0	1	0	6784	0.00	0.25	0.00	2268.51	0	6785	0.00	2268.76	12.15
CATGAAATTATATAATGAACAATAAA	0	82	0	730	0.00	20.44	0.00	244.11	0	812	0.00	264.54	9.05
CATGTTTTTTTTTAAAAAAAAAAAAA	0	0	0	668	0.00	0.00	0.00	223.37	0	668	0.00	223.37	8.80
CATGAATACGAACCTTAATACATCTT	0	652	0	80	0.00	162.51	0.00	26.75	0	732	0.00	189.26	8.56
CATGCAGAAATGTTTGTATAAAAAAA	16	340	0	3372	3.79	84.75	0.00	1127.57	16	3712	3.79	1212.31	8.32
CATGAATCTTGTATGGTTATGTATTA	0	5	0	474	0.00	1.25	0.00	158.50	0	479	0.00	159.75	8.32
CATGTGGTTGTGGTTGTGGTTATGGT	0	61	0	222	0.00	15.20	0.00	74.23	0	283	0.00	89.44	7.48
CATGGGAAATTGTGGAACGGAGGTTC	0	273	0	37	0.00	68.05	0.00	12.37	0	310	0.00	80.42	7.33
CATGTTTAATATTTCAAAAAAAAACA	0	59	0	181	0.00	14.71	0.00	60.52	0	240	0.00	75.23	7.23
CATGATTATTGTTTAAAAAAAAAAAA	0	19	0	174	0.00	4.74	0.00	58.18	0	193	0.00	62.92	6.98
CATGTTTGTTCCAAAAAAAAAAAAAA	0	18	0	141	0.00	4.49	0.00	47.15	0	159	0.00	51.64	6.69
CATGAATACGAACCTTAATACAAAAA	0	203	0	3	0.00	50.60	0.00	1.00	0	206	0.00	51.60	6.69
CATGCATATAAAGTTGTTGTTATTAT	0	150	2	1	0.00	37.39	0.37	0.33	2	151	0.37	37.72	6.66
CATGAATTATTTAAAAAAAAAAAAAA	0	3	0	137	0.00	0.75	0.00	45.81	0	140	0.00	46.56	6.54
CATGGAAGAAAGTCTTGAACCTTCGA	0	5	1	44	0.00	1.25	0.19	14.71	1	49	0.19	15.96	6.42
CATGCTATTCATAAAAAAAAAAAAAA	0	15	0	106	0.00	3.74	0.00	35.45	0	121	0.00	39.18	6.29
CATGTTTAGCTATTGTGATTTCATTG	0	122	0	23	0.00	30.41	0.00	7.69	0	145	0.00	38.10	6.25
CATGCTATGTAATTCCAAGTTCCCTT	0	126	0	15	0.00	31.41	0.00	5.02	0	141	0.00	36.42	6.19
CATGGGAAGAAATTGTCTTAAATAAA	0	122	0	17	0.00	30.41	0.00	5.68	0	139	0.00	36.09	6.17
CATGTTGTTTGTTATTTTTATGATAA	0	113	0	17	0.00	28.17	0.00	5.68	0	130	0.00	33.85	6.08
CATGTTGTTTTGTACCTTCCGTTCAG	0	123	0	3	0.00	30.66	0.00	1.00	0	126	0.00	31.66	5.98
CATGATTAATATATATTTGATATAAT	1	3	2	113	0.24	0.75	0.37	37.79	3	116	0.61	38.53	5.98
CATGAATGAAAAACAAATTCTTGTAA	0	18	0	78	0.00	4.49	0.00	26.08	0	96	0.00	30.57	5.93
CATGGTGTGTATATAAATGGCGGAAA	0	345	8	7	0.00	85.99	1.49	2.34	8	352	1.49	88.33	5.89
CATGGAGTGTGAAAAAAAAAAAAAAA	0	103	0	7	0.00	25.67	0.00	2.34	0	110	0.00	28.01	5.81
CATGTTCCCAAACCACCTGTTGCCCC	0	0	3	92	0.00	0.00	0.56	30.76	3	92	0.56	30.76	5.78
CATGTTTATTATTTTTATAAAATTAT	0	2	0	74	0.00	0.50	0.00	24.74	0	76	0.00	25.24	5.66
CATGTTATAAACAACTCTCAAACAAG	0	9	0	68	0.00	2.24	0.00	22.74	0	77	0.00	24.98	5.64
CATGTTTAAAAATTTTTAGGATTTTT	0	16	0	57	0.00	3.99	0.00	19.06	0	73	0.00	23.05	5.53
CATGATAGCAGCAGCAGTGATAGTGA	1	777	158	3454	0.24	193.67	29.49	1154.99	159	4231	29.73	1348.66	5.50
CATGAGAAGGATATAACAAGTATGAG	0	63	2	0	0.00	15.70	0.37	0.00	2	63	0.37	15.70	5.39
CATGCAGGGGGGGCCTCCAGTCGGAA	0	89	3	0	0.00	22.18	0.56	0.00	3	89	0.56	22.18	5.31
CATGTTTATAGAAATTAAGTTTTTCA	0	11	0	41	0.00	2.74	0.00	13.71	0	52	0.00	16.45	5.04
CATGCTATATTTGTTGTTCTAAAAAA	0	83	4	11	0.00	20.69	0.75	3.68	4	94	0.75	24.37	5.03
CATGATGAAGAGAGCATCTAAAGCTT	0	49	0	9	0.00	12.21	0.00	3.01	0	58	0.00	15.22	4.93
CATGTTTCAACTGGCATTTGGCTTGA	0	58	0	2	0.00	14.46	0.00	0.67	0	60	0.00	15.13	4.92
CATGATATGTTGGATTTTGCAGCATA	0	50	0	7	0.00	12.46	0.00	2.34	0	57	0.00	14.80	4.89
CATGACCAAGAAAATGAAAAAAAAAA	0	2	7	108	0.00	0.50	1.31	36.11	7	110	1.31	36.61	4.81
CATGTTGTAACAAGATCAAGGTTTTA	0	72	4	8	0.00	17.95	0.75	2.68	4	80	0.75	20.62	4.79
CATGCTTTGAGATTAAGTAAAAAAAA	0	181	10	3	0.00	45.11	1.87	1.00	10	184	1.87	46.12	4.63
CATGTATAAATCATAAAAAAAAAAAA	0	0	9	117	0.00	0.00	1.68	39.12	9	117	1.68	39.12	4.54
CATGATGTTTTTAAGTAAATATGTAA	0	1	25	318	0.00	0.25	4.67	106.34	25	319	4.67	106.59	4.51
CATGTACTTCAATGACAAATATAAGC	0	3	38	471	0.00	0.75	7.09	157.50	38	474	7.09	158.25	4.48
CATGTGCGGTTTTATCTAAAAAAAAA	5	14	0	66	1.18	3.49	0.00	22.07	5	80	1.18	25.56	4.43
CATGGTTATAGCCTCCTCCTCCACCA	0	0	5	60	0.00	0.00	0.93	20.06	5	60	0.93	20.06	4.43
CATGATGATATAATCAGTTACCATTG	0	0	4	46	0.00	0.00	0.75	15.38	4	46	0.75	15.38	4.36
CATGTGCTTTTATTTAAAAAAAAAAA	5	15	4	96	1.18	3.74	0.75	32.10	9	111	1.93	35.84	4.21
CATGACCCATTTATTGCTGTACCTAA	4	6	0	45	0.95	1.50	0.00	15.05	4	51	0.95	16.54	4.13
CATGTGTAATTTATCAAAAAAAAAAA	0	0	14	136	0.00	0.00	2.61	45.48	14	136	2.61	45.48	4.12
CATGTATATGTAGTAACTAGTTTAAT	2	1	17	185	0.47	0.25	3.17	61.86	19	186	3.65	62.11	4.09
CATGATGTCGCCGACCGTAACAATAA	4	64	0	0	0.95	15.95	0.00	0.00	4	64	0.95	15.95	4.07
CATGTGAAATTTAAAAGTTAGGCTTA	12	14	0	130	2.84	3.49	0.00	43.47	12	144	2.84	46.96	4.05
