# Supplementary material for: Deep Super-SAGE transcriptomic analysis of cold acclimation in lentil (Lens culinaris Medik.)
Source: BMC Plant Biol. 2017 Jun 30;17:111. doi: 10.1186/s12870-017-1057-8 (PMC5493078; doi:10.1186/s12870-017-1057-8)
Supplement: Supplementary file 10 — Lists of significant Super-SAGE tags. Significant over represented SuperSAGE tags (fold change >4) from the susceptible lentil RILs considering both treatments together (S). (XLSX 16 kb) [file 12870_2017_1057_MOESM10_ESM.xlsx]

## Sheet: Hoja1
Significant over represented SuperSAGE tags (fold change > 4) from the susceptible lentil RILs considering both treatments together (S)
TAG	NAS	NAT	AS	AT	Norm. NAS	Norm. NAT	Norm. AS	Norm. AT	NAS+AS	NAT+AT	Norm NAS+AS	Norm. NAT+AT	Fold change
CATGCAGAAATGTTTGTACAAAAAAA	9	0	2592	0	2.13	0.00	483.80	0.00	2601	0	485.93	0.00	9.92
CATGTGATGTATACAGACAGCACAAA	50	0	342	0	11.85	0.00	63.83	0.00	392	0	75.68	0.01	7.24
CATGCATATAAGTTGTTGTTATTATT	205	0	5	1	48.57	0.00	0.93	0.33	210	1	49.51	0.33	7.21
CATGGTTTGCGGATGACTCTCCTCTT	52	0	316	0	12.32	0.00	58.98	0.00	368	0	71.30	0.01	7.16
CATGACTACTTAACAGGTGGATTCAC	108	1	0	0	25.59	0.25	0.00	0.00	108	1	25.59	0.25	6.68
CATGATTATTGTTAAAAAAAAAAAAA	12	1	114	0	2.84	0.25	21.28	0.00	126	1	24.12	0.25	6.60
CATGTTCCCTTTCAAATATAAATAAA	136	0	33	0	32.22	0.00	6.16	0.00	169	0	38.38	0.01	6.26
CATGTAATAGTATTGTGATTTCTGCT	1	1	91	0	0.24	0.25	16.99	0.00	92	1	17.22	0.25	6.11
CATGCCTCAATAAGGAAGGGGTGTCA	253	1	11	2	59.94	0.25	2.05	0.67	264	3	62.00	0.92	6.08
CATGAGGCAAAAAAAAAAAAAAAAAA	10	4	452	1	2.37	1.00	84.37	0.33	462	5	86.74	1.33	6.03
CATGGTGGCGGGGACCAAAACTTCTC	81	0	11	1	19.19	0.00	2.05	0.33	92	1	21.25	0.33	5.99
CATGAAGAAAAATGAGACAAGATCTT	103	0	33	0	24.40	0.00	6.16	0.00	136	0	30.56	0.02	5.93
CATGAGAGTTGTATTGTGTATCTAGG	144	1	7	1	34.12	0.25	1.31	0.33	151	2	35.43	0.58	5.92
CATGTTTCTTTTGAAAAAAAAAAAAA	16	0	132	0	3.79	0.00	24.64	0.00	148	0	28.43	0.02	5.83
CATGATTTATTTTTAAAAGTAATGTC	10	1	61	0	2.37	0.25	11.39	0.00	71	1	13.76	0.25	5.79
CATGCTATTGCTCTTGGTTTACATAC	52	1	2	0	12.32	0.25	0.37	0.00	54	1	12.69	0.25	5.67
CATGTAAAAAAATAAATAGGCTGCTT	17	0	110	0	4.03	0.00	20.53	0.00	127	0	24.56	0.02	5.62
CATGTATGAACAAGGCTTAATTTTAC	67	0	2	1	15.87	0.00	0.37	0.33	69	1	16.25	0.33	5.60
CATGAATTTTAAGTTGTCACTAAATT	1	0	128	0	0.24	0.00	23.89	0.00	129	0	24.13	0.02	5.59
CATGGAACAAGATCAAACATCCAACA	14	0	107	0	3.32	0.00	19.97	0.00	121	0	23.29	0.02	5.54
CATGAATTTATCTTGAATCGGGATCT	178	4	3	0	42.17	1.00	0.56	0.00	181	4	42.73	1.00	5.42
CATGCTGCTGAAAAAAAAAAAAAAAA	3	4	295	1	0.71	1.00	55.06	0.33	298	5	55.77	1.33	5.39
CATGAATATGAACCTTAATACAAAAA	53	0	6	1	12.56	0.00	1.12	0.33	59	1	13.68	0.33	5.35
CATGAGAAGGATATAACAAGTATAAG	80	0	3	0	18.95	0.00	0.56	0.00	83	0	19.51	0.03	5.29
CATGTACATAGGTTGCAACTGAAAAA	1	0	103	0	0.24	0.00	19.23	0.00	104	0	19.46	0.03	5.28
CATGTAATATTACATTAAATAGTATA	1	0	100	0	0.24	0.00	18.67	0.00	101	0	18.90	0.03	5.24
CATGGCTAAATGATCCTACTCACATT	213	3	12	2	50.47	0.75	2.24	0.67	225	5	52.71	1.42	5.22
CATGTCCAAATTTTGAAAGAGGATGT	45	0	9	1	10.66	0.00	1.68	0.33	54	1	12.34	0.33	5.21
CATGGCTTAATATTTGAATTATTTAC	114	3	0	0	27.01	0.75	0.00	0.00	114	3	27.01	0.75	5.17
CATGTAATAACAATTTGTATTTATAT	145	0	0	3	34.36	0.00	0.00	1.00	145	3	34.36	1.00	5.10
CATGGCTCCTCTCCTCTCGAGAAAAA	162	2	8	2	38.38	0.50	1.49	0.67	170	4	39.88	1.17	5.09
CATGTATTATTTTAAAAAAAAAAAAA	8	4	172	0	1.90	1.00	32.10	0.00	180	4	34.00	1.00	5.09
CATGACCATATGAATTAATACCCTTT	77	1	0	1	18.24	0.25	0.00	0.33	77	2	18.24	0.58	4.97
CATGTATACTTACTTAATTGAAAGAA	0	6	247	0	0.00	1.50	46.10	0.00	247	6	46.10	1.50	4.95
CATGAAGCCGGAATCGCTAGTAATCG	4456	42	470	80	1055.79	10.47	87.73	26.75	4926	122	1143.51	37.22	4.94
CATGGGAGAGAGTGTGAATGAAGAAC	58	0	5	0	13.74	0.00	0.93	0.00	63	0	14.68	0.03	4.88
CATGAACGTAATGCTCATAATTTCCC	3631	96	61	19	860.31	23.93	11.39	6.35	3692	115	871.70	30.28	4.85
CATGAAGTAAAATACTTTATCGAGTC	3	0	71	0	0.71	0.00	13.25	0.00	74	0	13.96	0.04	4.80
CATGGGTCGTGAGTGGGAACTTAGTT	665	13	18	8	157.56	3.24	3.36	2.68	683	21	160.92	5.92	4.77
CATGAATATAAGAAATACTTGAGATG	194	54	1680	0	45.97	13.46	313.57	0.00	1874	54	359.54	13.46	4.74
CATGTTAATTTTATATTGGAAGCTAT	0	3	107	0	0.00	0.75	19.97	0.00	107	3	19.97	0.75	4.74
CATGAGTGTTGGGAATGATCTCCTTA	4	0	66	0	0.95	0.00	12.32	0.00	70	0	13.27	0.04	4.73
CATGGCTGTCGTCAGCTCGTGCCGTG	87	2	3	1	20.61	0.50	0.56	0.33	90	3	21.17	0.83	4.67
CATGTGAAAGTTTCAAAACTTTCTAA	10	0	54	0	2.37	0.00	10.08	0.00	64	0	12.45	0.04	4.64
CATGCCACTGAAAGACTCTACTGAGA	47	0	7	0	11.14	0.00	1.31	0.00	54	0	12.44	0.04	4.64
CATGGAAATTTCTTATGGTTCTATAA	9	0	55	0	2.13	0.00	10.27	0.00	64	0	12.40	0.04	4.63
CATGTTTCTTGATTTCTTTGAGTTTG	0	4	129	0	0.00	1.00	24.08	0.00	129	4	24.08	1.00	4.59
CATGCACATTACGTCTTGCTTCAATG	60	0	9	2	14.22	0.00	1.68	0.67	69	2	15.90	0.67	4.57
CATGCTTTGAGATTAAAAAAAAAAAA	156	0	14	5	36.96	0.00	2.61	1.67	170	5	39.58	1.67	4.56
CATGAAGAAAACCACACCAATTCCTT	0	1	115	2	0.00	0.25	21.46	0.67	115	3	21.46	0.92	4.55
CATGGTAAATGCAAAATTTAAGAGAG	9	0	46	0	2.13	0.00	8.59	0.00	55	0	10.72	0.05	4.42
CATGATTATAAGTTCATTCCATTTAG	102	5	9	0	24.17	1.25	1.68	0.00	111	5	25.85	1.25	4.37
CATGTCAATATATTTTATTGTTTAGG	49	1	1	1	11.61	0.25	0.19	0.33	50	2	11.80	0.58	4.34
CATGCCTTAAAAAAAAAAAAAAAAAA	7	6	179	1	1.66	1.50	33.41	0.33	186	7	35.07	1.83	4.26
CATGTTGTAGATCTCAATTGTTAATG	0	0	877	26	0.00	0.00	163.69	8.69	877	26	163.69	8.69	4.23
CATGCCCCTTATGCCCTGGGCTACAC	386	10	31	8	91.46	2.49	5.79	2.68	417	18	97.24	5.17	4.23
CATGTGAAATTATTTGTATTTTGTAT	5	1	52	1	1.18	0.25	9.71	0.33	57	2	10.89	0.58	4.22
CATGTCTATTACGTTATTGCAGTCCT	125	2	23	4	29.62	0.50	4.29	1.34	148	6	33.91	1.84	4.21
CATGTCAATACCGACATCAATGAAAT	206	6	38	5	48.81	1.50	7.09	1.67	244	11	55.90	3.17	4.14
CATGTGGAATTTAAAAGTTAGGCTTA	14	10	207	0	3.32	2.49	38.64	0.00	221	10	41.95	2.49	4.07
CATGTCTTTATTTAGTTTATGGTTGT	1333	21	124	45	315.84	5.23	23.14	15.05	1457	66	338.98	20.28	4.06
