# Supplementary material for: Deep Super-SAGE transcriptomic analysis of cold acclimation in lentil (Lens culinaris Medik.)
Source: BMC Plant Biol. 2017 Jun 30;17:111. doi: 10.1186/s12870-017-1057-8 (PMC5493078; doi:10.1186/s12870-017-1057-8)
Supplement: Supplementary file 11 — List of the identified functions related to the differentially expressed tags. SuperSAGE tags exclusively observed in acclimated lentils of the frost-susceptible genotypes (AS) and the corresponding sequences and gene functions identified. (XLSX 18 kb) [file 12870_2017_1057_MOESM11_ESM.xlsx]

## Sheet: Hoja1
SuperSAGE tags exclusively observed in acclimated lentils of the frost-susceptible genotypes (AS) and the corresponding sequences and gene functions identified.
TAG number	TAG sequence	Fold change1	Nucleotide sequence identity between TAG and lentil sequences2	Lens sequences3	Other legume species sequences4	UniProt identification and accession number
AS1	CATGCAAACCCACCACCATTCAGAAC	9.90	25	331108723	3g086230	Photosystem II core complex family psbY protein G7J2K8_MEDTR
				N7779	502135487
					571490396
AS2	CATGAGTTTAATATGTTGTTTAGACT	9.41	24-25	67257 149	5g097280	Chlorophyll a/b binding protein 215, P27520 CB215_PEA
	See AT7 and NAT 39			c109	222359541	Light-harvesting complex I chlorophyll A/B-binding protein, G7KEN2_MEDTR
				268537762	502099852
				331108296	359806052
AS3	CATGGGTTCGAAGGTTTTTTTTAATA	7.85	26	331110938	2g005570	Translation elongation factor EF1B, gamma chain, A0A072USZ0_MEDTR 4g134770
				N32994	502076699
				47384 1146	571532329
				61439 677
AS4	CATGAAAATATATAAATGTGCTAAGT	7.77	25	24941 1794	3g087590	L-myo inositol-1 phosphate synthase, G7J4B5_MEDTR
				331109612	525314492
				268539669	299772617
AS5	CATGCATCTTTACTAAATAATATCTC	7.75	25	49019 164	4g071860	Fructose-bisphosphate aldolase 1, chloroplastic, Q01516, ALFC1_PEA
	See NAS26			331109055	502149388	Fructose-bisphosphate aldolase, G7JJV9_MEDTR
				268543124	571488210
AS6	CATGCTTTAATGAAGGTTAATCGCCC	7.67	25-26	N5275	2g020770	Putative His-Asp phosphotransfer protein, Q659S8 Q659S8_PEA
				63853 658	502078872	Histidine phosphotransfer protein, B7FGU6_MEDTR
				331108581	571513860
AS7	CATGGTATGATTATGCCAGGTTTGAA	7.50	25	N6979	38327301	GTP-binding protein TypA/BipA, A0A072VID5_MEDTR 1g052535
				268538140	502166045	GTP-binding protein TypA, Q6SYB1_TRIPR
				331110185	571440739
				65824 1345
AS8	CATGAGATTGCACTTGAGTAACTTGG	7.34	25-26	64544 647	502080648	Mediator of RNA polymerase II transcription subunit 15a??
	ANTISENSE			331115122
AS9	CATGTGTTACTCAGTTGGCCATATCT	7.30	26	83987 715	3g008920	Aquaporin MIP family NIP subfamily, G7IYK0_MEDTR, G7KBN5_MEDR
				331109377	5g079570
					502096924
					571507820
AS10	CATGGTTCAATGTCCAGCTATACAGG	7.27	25-26	66889 376	2g020820	Putative uncharacterized protein, G7JHX1_MEDTR
				69139 495	4g118510
				268546972	502151205
				331114210	571532929
AS11	CATGTATTCTACTATATTTGTTGTAA	7.19	25-26	N56864	2g103730	Phospholipase D, Q2HUA3_MEDTR
	See AT26			331116396	502080758
					571503798
AS12	CATGTTCAATATTGGTTTTGAAATTA	7.16	26	331110365	502149501	YGGT family protein, A0A072UFK1_MEDTR 4g005520
				N9426		Uncharacterized protein, I3ST74_LOTJA
				83296 989
AS13	CATGGCTTCTCTAGCAACATCATCTC	7.12	26	63530 742	5g095770	TIC protein 20-V, putative, G7KEF3_MEDTR
				331116033	502099584
					571442380
AS14	CATGTTTTCCGTTTTGGTGCAAAAAA	6.88	23	49057 118	388517454	Chloroplast photosystem II subunit X
	See NAS5 and A13			331108930	502150492	Ultraviolet-B-repressible protein, B7FH97_MEDTR 4g125600
				268546155	571476670
AS15	CATGCTTGAATAATCCTTGATTGCTT	6.80	25	51392 130	040s0039	Ubiquitin carrier protein, G7ZWG0_MEDTR
				331110172	502131979
					571449694
AS16	CATGTAATGTCCTGCAAAGTTGTTCG	6.79	25	22792 1539	5g097580	RNA-binding (RRM/RBD/RNP motif) family protein, G7K4W2_MEDTR
				268544069	502099918
				331118581	8g106370
AS17	CATGTTTTTTCCACAAGGTTTGTTGC	6.78	25	N7680	8g020590	Auxin-binding protein ABP19a, G7L6U5_MEDTR (Germin-like protein)
				331109169	502156423
					571524508
AS18	CATGATAGTGATAAAAATAATTCTCT	6.77	25	63874 895	4g124790	Thioredoxin-dependent peroxidase, G7JS60_MEDTR
				67594 822	502150589
				331109587	571531996
AS19	CATGTAAAATATCATTATGTTGTTTG	6.77	25-26	0758 303	1g088250	DUF538 family protein, G7IEM0_MEDTR
				65514 613	502117777
				331112984	571481210
AS20	CATGATTTATGCCCGACTTTGACTCT	6.73	25	331108546	388519870	60S ribosomal protein L23, G7KXE3_MEDTR 1g069585
	See AS22 and NAT9			N11048	502079323
				66069 418	571557996
AS21	CATGTTATTAAAACTTTACTCTATCC	6.72	24	331114396	2g019020	Multidrug resistance protein ABC transporter family protein, G7IP56_MEDTR
				84154 1301	502078599
				N6923	502078596
					571499652
AS22	CATGAGATAAGTTTATATTTTGAAAT	6.42	25	61573 645	388498469	60S ribosomal protein L23a-2, B7FGR0_MEDTR 2g096340
	See AS20			268543464	502102475
				331110289	571549961
AS23	CATGGCAATAGCAGCAGCAGTGATAG	6.16	25	331108832	7g086340	Peaci11.8, O64396_PEA
	See T17			331109117	6969495	Cold-acclimation specific protein 15, B1NY79_MEDTR
				73188 217	3293556
AS24	CATGGGAGAAAGTTGAAGAAAAATAT	5.89	24-25	64830 581	7g118290	Thylakoid membrane phosphoprotein 14 kDa, Q2HTB6_MEDTR
				N5166	502183673
				331110402	502114138
					571524786
AS25	CATGAATAAATACTTGTTATCCCAAT	5.82	26	51897 112	4g085480	Serine/Threonine kinase, plant-type protein, putative, G7JK03_MEDTR
				331110549	502143197
				N20755	388515162
AS26	CATGTTAATCAAACTTTTTGATAAAA	5.76	25	N4736	2g012450	60S ribosomal protein L26-1, G7ILF2_MEDTR
	See NAS31			67534 599	5g096540
				331108827	502077694
					502160671
AS27	CATGAGTTGGCGTCCAATATTTTGAA	5.67	25-26	72001 296	086s0008	???
	ANTISENSE			56138 122	502127601
				331117328
AS28	CATGATCATATATTTGTTGGATTAGG	5.65	25-26	B81155 800	2g086680	Pollen Ole e I family allergen, G7IHF3_MEDTR
				86724 538	502083524	Pollen Ole e 1 allergen and extensin family protein, Q9FMQ8_ARATH
				N58697	402744815
AS29	CATGTTTATGTGATCCATTCACTAAA	5.60	25	331111797	4g095330	Late embryogenesis abundant protein, group 6, G7JCT1_MEDTR
				61415 468	8g083340
				268538991	502152771
					502140891
AS30	CATGGGGAAACGAGAATTTGTAAAAA	5.58	25-26	331115331	2g063580	Uncharacterized protein, A0A0C3V491_MEDTR
				69624 427	2g063620
AS31	CATGTTCTCCACATTTTAAAAAGTTT	5.44	25	71765 114	1g063850	RNA polymerase sigma factor, G7IA88_MEDTR
					502121996
AS32	CATGGGGACAGAACTTTACATTTAAA	5.41	25	331118441	7g034950	Alpha/beta fold hydrolase, A0A072VN42_MEDTR
				70333 375	502116452
				N12672	571569521
AS33	CATGCATCAACTATTGCCGAGAAGCT	5.25	24	64077 446	502082463	DUF455 family protein, A0A072VM84_MEDTR, 2g091140
				N86591	571494500
				331121594
AS34	CATGAAACTGTTTCATTAAAACCATA	5.00	25	63198 1036	1g016230	Glycine dehydrogenase P protein, G7I9Z0_MEDTR
				N6675	502125340
				331110078	571538962
AS35	CATGATTTCATAAATAATCAGTGCCC	4.94	25-26	31619 543	087s0034	Uncharacterized protein, G7ZZJ2_MEDTR, 1g068825
				N15683	502114666
				331110535	571481653
AS36	CATGTTAGATATTACGTCTTTTGAAA	4.86	25	331111985	388498725	Uncharacterized protein, I3SAY7_MEDTR 3g062920
				83875 1142	502129720	Ycf54-like protein, A0A0B2QEY3_GLYSO
				23584 958	571543211
AS37	CATGTTTAAAATACACTCAGGGGGCT	4.77	25	N37857	2g094650	Lysine ketoglutarate reductase trans-splicing-like protein, G7IU58_MEDTR
				27297 488	502082207
				28189 563	571502534
AS38	CATGCGTCATCCACTAACAGGGGGCG	4.73	25-26	268539822	27475609	Squalene monooxygenase 2, Q8GSM9_MEDTR, 1g017270
				331109651	502125476
				67457 1067	502125479
				46444 1560	571508546
AS39	CATGTGAAATTGAATACTTTCTTTAA	4.71	25	64109 998	3g100100	TPR domain protein, G7J4K7_MEDTR
				68613 267	502133131
				331111306	571459769
AS40	CATGAGCCGTCCGTCGTTATGGAACT	4.67	26	65873 263	502149513	Putative plastid-lipid-associated protein 10, chloroplastic, A0A0B2S4W9_GLYSO
	See AT30			331113571	571464718
AS41	CATGCTGCAGTACAACATAGGTTGAA	4.33	25-26	62508 578	006s0018	GTP-binding protein, Q08148_PEA
				N54158	502082505	Ras-related protein Rab11B, G7ZUL4_MEDTR, 2g090865
				331117604	403044163
AS42	CATGCACCTGGGATTCAAAGGTTTAT	4.28	24	331122682	7g060680	Alpha-1,2-glucosyltransferase ALG10-A, G7L3H5_MEDTR
					502103672
					571546391
AS43	CATGCTCCTTAGGTTGTTGGCGATGA	4.25	26	35477 309	388509743	Putative plant SNARE-like protein, A0A072UPG8_MEDTR, 4g099140
				268542945	571536648
AS44	CATGTAGTAGCATTTGGTTTATCATC	4.22	25-26	61932 317	128s0006	Hyaluronan mediated motility receptor-like protein, G8A213_MEDTR
				85230 582	571484389
				N59824
Added from further tables
A3 = S24	CATGTTGTAGATCTCAATTGTTAATG					Cytochrome b6f complex subunit (PetM), putative, B7FM90_MEDTR
A9 = S30	CATGAAGAAAACCACACCAATTCCTT					Caffeic acid 3-O-methyltransferase, G7KL55_MEDTR
A28 = S21	CATGTATACTTACTTAATTGAAAGAA					Pathogenesis-related protein PR4, J7H5W7_LENCU
A21 = S6	CATGTAATAGTATTGTGATTTCTGCT					Transmembrane protein, putative, G7KZH1_MEDTR
						Arabinogalactan peptide 14-like [Cicer arietinum]
A29 = S26	CATGTTAATTTTATATTGGAAGCTAT					Uncharacterized protein, A0A0C3W183
						Aldose 1-epimerase, G7KZW9_MEDTR
1 In relation to the absence of a given TAG in any other experiment.
2 Two numbers indicate the existence of polymorphism among lentil sequences in the nucleotide sequence corresponding to the TAG.
3 The numbers identifying lentil sequences correspond to: number with two digits (e.g., 67257 149) and starting with N (e.g., N7779) are from two ETS libraries from the selected RILs, those starting by C are from another lentil EST library, the remaining numbers correspond to the gi identification number in the NCBI databases. The list in these tables is not exhaustive, when multiple sequences we…
4 These numbers refer to the identification numbers in the Medicago truncatula Hap-Map 3.5 chromosome and position (e.g., 3g086230) or to the gi identification number in the NCBI databases.
