# Supplementary material for: Deep Super-SAGE transcriptomic analysis of cold acclimation in lentil (Lens culinaris Medik.)
Source: BMC Plant Biol. 2017 Jun 30;17:111. doi: 10.1186/s12870-017-1057-8 (PMC5493078; doi:10.1186/s12870-017-1057-8)
Supplement: Supplementary file 12 — List of the identified functions related to the differentially expressed tags. SuperSAGE tags exclusively observed in acclimated lentils of the frost-tolerant genotypes (AT) and the corresponding sequences and gene functions identified. (XLSX 16 kb) [file 12870_2017_1057_MOESM12_ESM.xlsx]

## Sheet: Hoja1
SuperSAGE tags exclusively observed in acclimated lentils of the frost-tolerant genotypes (AT) and the corresponding sequences and gene functions identified.
TAG number	TAG sequence	Fold change1	Nucleotide sequence identity between TAG and lentil sequences	Lens sequences	Other legume species sequences	UniProt identification and accession number
AT1	CATGAATATAAAAAATACTTGAGATG	11.11	25	86478 191	3g016200	Transmembrane protein, putative, G7IYT5_MEDTR
				69109 318	1592791	Auxin induced proline-rich protein, O24072_MEDSA
				N68713
				331109481
AT2	CATGGACGCAATGCTCATTACCAGAA	8.12	24	331115040	2g014050	Late embryogenesis abundant domain protein, G7ISC1_MEDTR
				331123097	6665806
AT3	CATGCACCTCTGGATTCGATCAAAAA	7.70	22	331109778	4g082900	Uncharacterized protein, G7JHG4_MEDTR
				331108724	583896374
					447218932
AT4	CATGTTGTATAACTCAATTGTTAATG	7.60	25	331110658	388505205	Cytochrome b6f complex subunit (PetM), putative, B7FM90_MEDTR 1g034260
				268546797	502123587
				67112 211
AT5	CATGTAGACCTTCCATAAGCATTGGC	7.54	25	331111948	7g080530	Phosphoglycolate phosphatase, G7KSE8_MEDTR
				83507 752	502105711
				66617 1322	571548777
AT6	CATGAGATTGTACTTGAGTAATTTGG	7.26	26	46530 311	2g104400	Uncharacterized protein, K7K6W3_SOYBN
				331115122	502151898
					571514471
AT7	CATGAGTTTAATATGTTGTTCAAAAA	7.03	22	67257 149	222359541	Chlorophyll a/b binding protein 215, P27520 CB215_PEA
	See AS2 and NAT39			c109	5g097280	Light-harvesting complex I chlorophyll A/B-binding protein, G7KEN2_MEDTR
				268537762	56809380
				331108296	502099852
AT8	CATGGATGTTGTTTATGCTCTTAAGA	6.97	26	70560 253	3g061440	Histone H4
	See AT24			48945 234	502129208
				331112027	502129206
AT9	CATGTTATGAATGAAAAATTACGTGT	6.89	25-26	N54634	4g082550	Transmembrane protein, putative, G7JGB7_MEDTR
				27891 406	593789627	Uncharacterized protein, V7CI26_PHAVU
				331112673
AT10	CATGTTTGCATTTGCTTTTCCTACAA	6.88	26	67275 266	502120435	Kynurenine formamidase-like protein, I3SIK3_MEDTR 1g107525
				N22983	388504057	Uncharacterized protein, I1NFV9_SOYBN
				83197 1032	571566760
				331110469
AT11	CATGTGTTTCATTTACAATAGTTTAA	6.72	25-26	53424 118	7g114900	Chloroplast ribose-5-phosphate isomerase, G7L1U4_MEDTR
				72385 283	502113559
				331108893	571447104
AT12	CATGTTATGGGAATTTCTTGGGCTAA	6.65	24	331109271	7209278	S-adenosylmethionine decarboxylase proenzyme, Q9M4D8 DCAM_VICFA
				268542575	502094793	S-adenosylmethionine decarboxylase proenzyme, DCAM_PEA
				65045 703		S-adenosylmethionine decarboxylase proenzyme, A0A072TH61_MEDTR
AT13	CATGAAATAGAACATTGTATTACTTT	6.51	26	83151 516	5g006320	2Fe-2S ferredoxin superfamily protein, G7K3M7_MEDTR
				66254 532	502158999	Ferredoxin-3, chloroplastic, A0A0B2R7M6_GLYSO
				331112457	402746570
AT14	CATGAAATGTGGTTGGTGAGTATTTT	6.23	25	331108487	3g065250	Glutamine synthetase, A1IVX1_PEA
				64470 1280	502137554	Glutamine synthetase, G7J9B8_MEDTR
					10946356
AT15	CATGCATTAGATTTTCAGACAGTTGC	6.23	25-26	88036 292	502112186	Uncharacterized protein, V7C7Q8_PHAVU
				85554 312	571559121	33 kDa ribonucleoprotein
				268538137
AT16	CATGGATGAGAAACAAATCTTTCAAA	6.20	25-26	331109668	3g070930	Ribosomal protein, G7JXE1_MEDTR, B7FGL9_MEDTR
				331108691	502130007
AT17	CATGATATGGAATTTGCTCTTAAAAA	5.98	26	N1773	2g020360	Acyl carrier protein, B7FHC3_MEDTR
				86424 656	502078833
				331112792
AT18	CATGAAGCATTTTTAGAATGTAAAAA	5.94	24	N39642	502121119	Transmembrane protein, putative, B7FHS6_MEDTR 1g112860
				83794 1228	217071889
				331117809	571485044
AT19	CATGTACAGAGGTGAGAAAGGATTTT	5.79	26	67016 509	4g124930	DUF581 family protein, B7FN07_MEDTR
				849451043	502150566
				331111718	574584392
AT20	CATGTCATTGTAATGATTCTTCTTGT	5.78	25	66619 755	502128375	Structural constituent of ribosome protein, A0A072UL21_MEDTR 4g068770
				85521 289	571522197	Uncharacterized protein, K7MEA1_SOYBN
				331112070
AT21	CATGATTTTCACCAATTTCATACCAT	5.74	25-26	N11889	2g045470	Non-specific serine/threonine protein kinase, G7IQG8_MEDTR
	See NAS20			62846 1050	502086341
				331111422	571476828
AT22	CATGGATCAATCCTGTAAGCGGAGCA	5.74	25-26	N10767	27464262	Biogenesis protein, Q8GZC9_MEDTR (CCDA)
				64923 1306	502179550	C-type cytochrome biogenesis protein, Q7XY14_SOYBN (CCDA)
				331112036	571491345
AT23	CATGCCAAGAGTTGGAAGTGCTGCTA	5.65	26	61451 595	502123073	Aluminum induced protein with YGL and LRDR motif protein, A0A072VSE8_MEDTR 1g041380
				63118 961	571484497
				331109397
AT24	CATGTAATATTTAAATAGATTAATAA	5.65	25	268545001	3g061440	Histone H4
	See AT8			268539409	502129204
				268539542
				268540583
AT25	CATGTGCAGGACAATTCATCCAGGGA	5.61	25-26	N20716	4g014810	Elongation factor 1-alpha, G7KN61_MEDTR 6g021800
	See AS3			268539272	4g019170
				331108478	502162205
					502162203
AT26	CATGTTAGATGAAATTTTTAAAGAAC	5461	25-26	N16465	571435629	Phospholipase D, I1LI58_SOYBN
	See AS11			64209 899	5g023050	Phospholipase D delta isoform, G7JYS0_MEDTR
				331116637
AT27	CATGTTAAAACTTGTTTATCATATGC	5.35	25-26	NODE_85418	2g010330	Cytochrome P450 monooxygenase CYP89A28, G7IFA6_MEDTR
				331112427	2g010330
				83695 1674	502077392
				331115086	571563595
AT28	CATGCAAATTAAGTATCAAAAAAAAA	5.15	25	331109895	2g101180	Coatomer subunit delta-3, G7II11_MEDTR
				47175 931	502120966
				85760 864	571566252
AT29	CATGAAGGAATTATGTTGTATATGAA	5.12	24-26	68394 431	2g009480	Leguminosin group485 secreted peptide, G7IPN6_MEDTR
				83080 176	502077289
				331109682
AT30	CATGAGGCGTCCGTCGTTATGGAACT	5.06	25	65873 263	502149513	Uncharacterized protein, I1KG32_SOYBN
	See AS40			331113571	571464178	Putative plastid-lipid-associated protein 10, chloroplastic, A0A0B2S4W9_GLYSO
Added from other tables
A1 = T1	CATGAATCTTTTGAGGTTATGTATTA					Cold and drought-regulated protein, G7K7D2_MEDTR
						Dormancy-associated protein, O22612_PEA (Glycine-rich protein)
A2 = T23	CATGATGTTTTTAAGTAAATATGTAA					Repetitive proline-rich cell wall protein 2, PRP2_MEDTR
						Extensin-like repeat protein, A0A072UIF5_MEDTR 4g029550
A4 = T24	CATGTACTTCAATGACAAATATAAGC					Galactinol synthase, G7I9J1_MEDTR (Hexosyltransferase)
A7 = T4	CATGAATCTTGTATGGTTATGTATTA					Dormancy associated protein, 022612_PEA (Glycine-rich protein)
A17 = T15	CATGTTTATTATTTTTATAAAATTAT					Transmembrane protein, putative, A0A072V7U8_MEDTR, 2g450100
A18 = T26	CATGGTTATAGCCTCCTCCTCCACCA					Cold and drought-regulated protein CORA, G7K7D2_MEDTR, 5g084460
Antisense						Leguminosin group485 secreted peptide, G7KH64_MEDTR
						Putative glycine-rich protein, Q0E7L3_PEA
A19 = T13	CATGATTAATATATATTTGATATAAT					Dehydrin DHN1, DHN1_PEA
A22	CATGGTTTTTCTCATTTCATCAGTGG					Cold and drought-regulated protein CORA, G7K7D2_MEDTR
						Putative glycine-rich protein, Q0E7L3_PEA
A25 = T27	CATGATGATATAATCAGTTACCATTG					Cold and drought-regulated protein CORA, G7K7D2_MEDTR
Antisense						Dormancy-associated protein, O22612_PEA (glycine-rich protein).
A35	CATGGCCAATAGGCCAAGGATGAGGA					Putative glycine-rich protein, Q0E7L3_PEA
Antisense						Cold and drought-regulated protein CORA, CORA_MEDSA G7K7D2_MEDTR
T27	CATGACCCATTTATTGCTGTACCTAA					Cold and drought-regulated protein CORA, G7K7D2_MEDTR
1 See legends in Table 9
