# Supplementary material for: Deep Super-SAGE transcriptomic analysis of cold acclimation in lentil (Lens culinaris Medik.)
Source: BMC Plant Biol. 2017 Jun 30;17:111. doi: 10.1186/s12870-017-1057-8 (PMC5493078; doi:10.1186/s12870-017-1057-8)
Supplement: Supplementary file 13 — List of the identified functions related to the differentially expressed tags. SuperSAGE tags exclusively observed in non-acclimated lentils of the frost-susceptible genotypes (NAS) and the corresponding sequences and gene functions identified. (XLSX 19 kb) [file 12870_2017_1057_MOESM13_ESM.xlsx]

## Sheet: Hoja1
SuperSAGE tags exclusively observed in non-acclimated lentils of the frost-susceptible genotypes (NAS) and the corresponding sequences and gene functions identified.
TAG number	TAG sequence	Fold change1	Nucleotide sequence identity between TAG and lentil sequences	Lens sequences	Other legume species sequences	UniProt identification and accession number
NAS1	CATGTAAAAGAACTAGAAATATTTGA	10.04	25	53209 112	5g098780	Chlorophyll a/b binding protein 3, chloroplastic, Q32904, CB23_PEA
				51948 135	502100073	Light-harvesting complex I chlorophyll A/B-binding protein, I3SZG9_MEDTR 5g098785
				331108537	571505982
NAS2	CATGTGGCAATATGTAATACCATTAT	9.16	25-26	34138 260	8g086640	Histone H2A, G7LJG8_MEDTR
				331108650	2g096570
				268540408	502081978
					502081975
NAS3	CATGCCTCCATTGGAAGAAGCCGATG	8.58	25-26	83009 1038	5g096460	Heat shock protein 81-2, G7K4R2_MEDTR
				47163 2180	5g096430
				268544924	502129010
				331109297	502099655
					288310311
NAS4	CATGTAAAAACTCCATTATATTATCG	8.34	25	64409 195	1g087030	Calvin cycle protein CP12, B7FGI5_MEDTR
				66062 191	502117695
				331109343	571481155
NAS5	CATGCAGCTGGAAATGACTTTTCTCC	7.68	25	46628 123	1g015290	Ultraviolet-B-repressible protein, G7I903_MEDTR
	See AS14, A13			86209 308	1g015300
				331110050	502125235
					402765866
NAS6	CATGGAAAATAAAATCCGTAATTGTT	7.66	25-26	68854 212	1g025250	GASA/GAST/Snakin, G7I777_MEDTR (Gibberellin-regulated protein)
	See NAS7 and NAS40			49999 149	1g025220
				N102124	403044249
				331110806
NAS7	CATGTATCGATTTCAATTCTTGTCTG	7.51	25-26	67271 455	1g025250	GASA/GAST/Snakin, G7I777_MEDTR (Gibberellin-regulated protein)
	See NAS6 and NAS40			87081 341	388512798
				331115498	403044249
NAS8	CATGTTATAAGTATCTATTTATCTCA	7.36	25-26	66678 509	3g114120	GDSL-like lipase/acylhydrolase, G7J5A5_MEDTR
				N3862	571448815
				86236 559
				331121756
NAS9	CATGATCACATCTTTGTTGTGTTTTT	7.30	26	65412 501	7g076530	40S ribosomal protein S21, B7FGU9_MEDTR 2g436800
				88793 366	502085161
				268538474	502140104
				331110885	571518667
NAS10	CATGTTTTTGAATTGTGATTGCTCTC	7.28	25	N6881	7g110980	Peptidyl-prolyl cis-trans isomerase, chloroplastic, CYPB_VICFA
	SENSE			66979 230	499692	Peptidyl-prolyl cis-trans isomerase, A0A072VNE4_MEDTR 1g085560
				86849 485	388509589
				N13006	502117510
				331108837	571480914
NAS10a	CATGTTTTTGAATTGTGATTGCTCTC	7.28	25	N107087	388509589	Haloacid dehalogenase-like hydrolase , A0A072VYK9_MEDTR 1g085570
	ANTISENSE			N6881	502117510
				331108837	571480914
				268545933
NAS11	CATGTTTAACGTGCTACTGATTTTGT	7.07	25-26	86334 845	4g108350	HVA22-like protein a, G7JQY1_MEDTR
				82336 857	502152077
				331110446	571535306
NAS12	CATGTTTCTATGTTGATTTCTAAAAA	6.73	23	331112387	377689170(26)	Pectate lyase, G7JMP6_MEDTR
				24249 1100	583884502(24)
					4g104320
NAS13	CATGAGCTGTTTCGAAAATGAAAATT	6.72	25	70303 218	217075005	Stress up-regulated Nod 19 protein, A0A072UQP9_MEDTR 4g094550
				331108515	502141939
				268540226	571455257
NAS14	CATGTGCCAAATGAGCAACAGTGTTG	6.66	25-26	67446 1345	5g017630	Methionine aminopeptidase 1, chloroplastic, G7K801_MEDTR
				N1569	502160878
				331112612	571435980
NAS15	CATGTGTGATGCGAAGCTGTGTTTTG	6.60	25-26	51418 131	5g034050	DNA-directed RNA polymerase II 8.2 kDa protein, G7K088_MEDTR
				67597 591	5g034040
				268542572	502092915
				331109653	571433878
NAS16	CATGAGCAAAGTTAACAGGCCACCAC	6.30	26	65710 725	502112599	60S ribosomal protein L18-2, A0A0B2SFB6_GLYSO
				N20548	351734387
				331110628
NAS17	CATGATCTAGTCAGTTGCTGTCTGTT	6.25	25	67256 469	7g059170	60S ribosomal protein L7, G7L2C7_MEDTR
				331119349	502174831
					502163401
					571552662
NAS18	CATGAAAAAAAAATGAGATTTTTATA	6.21			557499622(26)	RING-H2 zinc finger protein, I3SE74_MEDTR 8g098770
					217075439
					502139215
					571457034
NAS19	CATGTTTTTCAGGTTCATCTAAAAAA	6.12	20	53530 144	8g100040	Chaperone protein ClpC, chloroplastic, P35100 CLPC_PEA
				331110784	502133390	ATP-dependent Clp protease ATP-binding subunit, A0A072V2V0_MEDTR 3g498725
				66954 683	571460920
NAS20	CATGCCTAAGATTCTTTTGAATTTTG	5.11	25	64217 351	1g013700	Non-specific serine/threonine protein kinase, G7I7M2_MEDTR
	See AT21			66945 525	502125147
				331110345	571459153
NAS21	CATGGCCTTCCAATCCTCTCATTTTT	6.10	25	N1680	4g061140	L-ascorbate peroxidase, cytosolic, P48534 APX1_PEA
				331108415	20647	L-ascorbate peroxidase, G7JRI5_MEDTR
				402792767	502145235
				268543095	351723274
NAS22	CATGAAATGAAGTTTTTGCTTTTTAA	6.07	25-26	64503 679	217075115	NADH:ubiquinone oxidoreductase 17.2 kDa subunit, A0A072TKH3_MEDTR 8g009960
				N6524	502155740
				268540640	351726613
				331111314
NAS23	CATGTGAAGAATGGTGTGAGTTTTGA	6.06	25-26	63911 673	109s0001	Putative uncharacterized protein, G8A0R2_MEDTR
				N37429	502155678
				29788 665	502120017
					571414009
NAS24	CATGTCTTTGGTAGATGAGAGAATGA	6.04	25	67633 326	388494681	Photosystem II reaction center W, B7FHC2_MEDTR 7g096150
				331110331	502109877
					402767167
NAS25	CATGGAAGACACTGAGGATGAGGCTG	5.82	25-26	64083 528	5g085250	E3 ubiquitin-protein ligase COP1, P93471 COP1_PEA
	See T20			86094 857	8574406	E3 ubiquitin-protein ligase COP1, G7KH91_MEDTR
				331111448	502097833
NAS26	CATGTTATTTTAGACAGCAGCACTAG	5.82	25	48060 141	4g071860	Fructose-bisphosphate aldolase, G7JJV9_MEDTR
	See AS5			268545878	502149388
				331108396	502149385
					571488210
NAS27	CATGAATGTTTCATATTTCCTTGTCA	5.69	25	33111361	7g084000	Light-regulated protein, putative, B7FGR7_MEDTR
				c15519	502106836
				N1568	574584530
NAS28	CATGTTATGATGATGTAAACGAAATA	5.55	25	64706 435	4g012800	Translation machinery associated TMA7 protein, G7JJD0_MEDTR
				331108353	502147617
				268542489	255626722
NAS29	CATGAATGCTCTATGTCTGTTTAAAC	5.48	25-26	62731 1472	7g069390	Proliferation-associated protein 2G4, G7KSA2_MEDTR
				63066 1502	502089909
				331110726	571443545
NAS30	CATGAGTGCATTGGCACAGATCCGTT	5.40	25-26	38297 177	217073048	Putative uncharacterized protein, B7FJF5_MEDTR
				33840 177	502137990
				331111947	571456439
NAS31	CATGTTTGACATTATCACTGTTAAAA	5.36	25	331108935	5g015570	60S ribosomal protein L26-1, G7K2J3_MEDTR
	See AS26			64639 511	2g012450
				85675 565	5g096540
					502099671
					502077694
NAS32	CATGAAAGTATTCAAACACAATACTC	5.21	25-26	26333 379	5g025520	SWIB/MDM2 domain protein, G7K410_MEDTR
				64304 677	502161904
				331110683	402794502
NAS33	CATGCTCGCCGTAAAACTGTTACTGC	5.19	26	67171 393	4g128150	Histone H4, Q1RU62_MEDTR
	See NAT3			268537680	502150231
				331111307	502166585
					571534156
NAS34	CATGATTTTCTGTACTGTTCTAAAAA	5.11	25-26	331109775	4g084320	Uncharacterized protein, I3SYS2_MEDTR
				65889 742	502143307	Surface antigen family protein, putative, G7JJZ6_MEDTR -
				N15357	571562493
NAS35	CATGCAGCGGCGGGTATTACCGGAAC	5.01	25-26	331119620	388490807	Uncharacterized protein, I3RZM8_MEDTR 2g084805
				N49955	502083672
				66128 855	571532071
NAS36	CATGTGTAATGTAGAACTAATTCTTT	4.94	26	87077 156	583908152	Methionyl-tRNA synthetase, A0A072VS17_MEDTR 1g115295
				67557 258	502121377
					571565846
NAS37	CATGAATAATGGTTTGTAAAGTTGTG	4.92	25	23628 674	4g016920	Beta-glucosidase, G7JP63_MEDTR
				35073 334	502147376
				N58767	571527382
NAS38	CATGGAATAAGAGGTTTAAAATGTTG	4.90	26	28241 546	332450757 (26)	Uncharacterized protein, G7LFW2_MEDTR
				N34350	8g013720	(VHS domain-containing protein)
				331114834	502178653
				22372 1134	571464414
NAS39	CATGTCATCTATAAATTTGCTTTCGT	4.88	24	331117477	583915011 (24)	GH3 family protein, G7L419_MEDTR??
					7g117110
					502113923
					571560627
NAS40	CATGAAAAATATATAAAGTCTGTACG	4.78	25-26	87081 341	1g025250	GASA/GAST/Snakin, G7I777_MEDTR, (Gibberellin-regulated protein)
	See NAS6 and NAS7			331115498	1g025220
				268543813	502126351
					403044249
NAS41	CATGGATGCAGTACATTCTGTTAAGT	4.78	26	85375 334	3g070890	N-(5'-phosphoribosyl) anthranilate isomerase, G7JBT1_MEDTR
				84899 410	502129998
					571542517
NAS42	CATGGTTAATTTATTTCGTCTTTTCT	4.68	25	61837 277	502105019	Pumilio-family RNA-binding repeat protein, A0A072U4J4_MEDTR 7g117545
				N24609	571447381
				331116655
NAS43	CATGCTATGCGTTGAAGAACAAGCCG	4.65	25	623 341	4g097880	LRR receptor-like protein kinase, G7JGD1_MEDTR
				85338 448	5g014700
				N33960	502152676
				331120935	502160580
					402794098
NAS44	CATGTGGTTCGTGGTTTTCTTTTTCT	4.59	25-26	22251 1412	388493695	Serine/Threonine kinase family protein, A0A072UVR8_MEDTR 3g026250
				24931 533	502164579
				268539474	571521993
Added from other tables
N1 = S15	CATGAATTTATCTTGAATCGGGATCT					Photosystem I P700 apoprotein A1 (Lens culinaris), A0A023IN51_LENCU, chloroplast
N4 = S22	CATGACCATATGAATTAATACCCTTT					Spacer between Photosytem CP43 chlorophyll apoprotein A0A023IN66_LENCU and Photosystem II reaction center protein Z A0A023INF1_LENCU, chloroplastic.
N22 = S13	CATGTATGAACAAGGCTTAATTTTAC					Photosystem II CP43 chlorophyll apoprotein, A0A023IN66_LENCU (Chloroplast DNA sequence)
N24 = S7	CATGCCTCAATAAGGAAGGGGTGTCA					Spacer between Photosytem CP43 chlorophyll apoprotein A0A023IN66_LENCU and Photosystem II reaction center protein Z A0A023INF1_LENCU, chloroplastic
N16 = S11	CATGCTATTGCTCTTGGTTTACATAC					Photosystem I P700 chlorophyll a apoprotein A2 (Lens culinaris), A0A023INH8_LENCU
						Photosystem I P700 chlorophyll a apoprotein A2, S4T150_MEDTR, chloroplast
N29 = S17	CATGGCTAAATGATCCTACTCACATT					Photosystem I P700 chlorophyll a apoprotein A1, A0A023IN51_LENCU, chloroplastic
N28 = S20	CATGGCTCCTCTCCTCTCGAGAAAAA					P. sativum chloroplast DNA of the ribosomal RNA operon
N9 = S24	CATGAACGTAATGCTCATAATTTCCC					Photosystem Q(B) protein, A0A023IN49_LENCU, chloroplastic.
						Photosystem II protein D1, D5MAG1_PEA psbA
N14 = S19	CATGTAATAACAATTTGTATTTATAT					50S ribosomal protein, L35, B7FGY3_MEDTR
N19 = S27	CATGGGTCGTGAGTGGGAACTTAGTT					Photosystem Q(B) protein, A0A023IN49_LENCU
						Photosystem Q(B) protein, D5MAG1_PEA
N21 = S33	CATGTCAATATATTTTATTGTTTAGG					Chloroplast transcript including Photosystem II reaction center protein H, A0A023INC0_LENCU, and Cytochrome b6, A0A023INF8_LENCU
N8	CATGACTGCAATTTTAGAGAGACGCG					Photosystem Q(B) protein, A0A023IN49_LENCU, chloroplastic.
N9	CATGAACGTAATGCTCATAATTTCCC					Photosystem Q(B) protein, A0A023IN49_LENCU, chloroplastic
S23	CATGAAGCCGGAATCGCTAGTAATCG					P. sativum chloroplast DNA of the single ribosomal RNA operon
S35	CATGCCCCTTATGCCCTGGGCTACAC					P. sativum chloroplast DNA of the ribosomal RNA operon
S37	CATGTCTATTACGTTATTGCAGTCCT					trnC-rpoB intergenic spacer, chloroplast
S38	CATGTCAATACCGACATCAATGAAAT					Lens culinaris chloroplast DNA, tRNA-Leu (trnL) and trnL-trnF intergenic spacer, partial sequence
S40	CATGTCTTTATTTAGTTTATGGTTGT					P. sativum chloroplast DNA of the single ribosomal RNA operon
1 See legends in Table 9
