# Supplementary material for: Deep Super-SAGE transcriptomic analysis of cold acclimation in lentil (Lens culinaris Medik.)
Source: BMC Plant Biol. 2017 Jun 30;17:111. doi: 10.1186/s12870-017-1057-8 (PMC5493078; doi:10.1186/s12870-017-1057-8)
Supplement: Supplementary file 14 — List of the identified functions related to the differentially expressed tags. SuperSAGE tags exclusively observed in non- acclimated lentils of the frost-tolerant genotypes (NAT) and the corresponding sequences and gene functions identified. (XLSX 19 kb) [file 12870_2017_1057_MOESM14_ESM.xlsx]

## Sheet: Hoja1
SuperSAGE tags exclusively observed in non- acclimated lentils of the frost-tolerant genotypes (NAT) and the corresponding sequences and gene functions identified.
TAG number	TAG sequence	Fold change1	Nucleotide sequence identity between TAG and lentil sequences	Lens sequences	Other legume species sequences	UniProt identification and accession number
NAT1	CATGAGACTGTGTACTTGACTTATTA	9.82	25-26	268546561	8g098410	Glutathione peroxidase, G7LI01_MEDTR
				331108600	502139448
				402792567	401716807
				N13095
NAT2	CATGCGTCTGGCTTGAGTTCTGTAAA	8.45	24	83062 1091	388519240	Aluminum induced protein with YGL and LRDR motif proten, I3T590_MEDTR 2g022520
	See NAT17			331109187	502079059	Aluminum-induced protein, T2DNH3_PHAVU
				268546965	403043698
NAT3	CATGGATGTTGTTTATGCTCTGAAGA	8.28	25-26	268538965	2g096100	Histone H4, V7BLB7_PHAVU
	See NAS33			72268 344	502145192	Histone H4, Q1RU62_MEDTR
				331109590	571488690
NAT4	CATGTAATGTAATAAAAGCAGATAAT	8.09	25	331108356	47076859	Metallothionein-like protein 1ª, MT1A_VICFA
				48030 145	217075257	Metallothionein, A0A072UT35_MEDTR 4g021730
					502146710
NAT5	CATGCTGTAATATTTTGAGATGAAAA	8.00	25	66288 278	217073573	Uncharacterized protein, B7FK62_MEDTR
				331111873	502155935	1-deoxy-D-xylulose 5-phosphate reductoisomera, F4ZZ27_SOYBN
					571526918
NAT6	CATGTGTACTATGAATGACTTGATTT	7.64	25-26	N5734	3g109210	Proteasome subunit beta type, B7FGZ8_MEDTR
				86563 1011	502132064
				268547059	402766018
NAT7	CATGATGCTCATTCAAAGTAATAAGT	7.56	25	331108461	114415397	Putative glycine-rich protein, Q0E7L3_PEA
	See NAT46					Glycine-rich protein 9, Q9SL23_ARATH
NAT8	CATGATTTCCTTATTAGCTTCTCAAA	7.45	24	64864 745	436423	HMG 1 protein, Q41026_PEA
				331108734	388497527	High mobility group (HMG)-box protein, I3S988_MEDTR 3g115580
				268545231	502131067
NAT9	CATGTACTTCGAAGATAATGCCGGTG	7.43	26	64950 565	1g069585	Ribosomal protein L17, Q9ATF6_CASSA
	See AS20			331108717	502110173	60S ribosomal L23-like protein, B7FMQ6_MEDTR
				268542186	571557996
NAT10	CATGCTTATATTTATGTATGAAGTTT	7.31	25	87293 543	195972575	Carotenoid 9,10(9',10')-cleavage dioxygenase, CCD1_PEA
				30924 572	502158006	Carotenoid cleavage dioxygenase 1, B5BLW2_MEDTR ccd1, 8g037315
				331115022	57149121
NAT11	CATGTGCTACACCTAATCTTAATCTC	6.79	25	29550 687	357447642	Mitogen activated protein kinase 16-2, G7IKE2_MEDTR 2g021330
				65900 1129	502078971
				N5525	571517604
NAT12	CATGGTTCTGTTTCTCAGTGAAGGTC	6.72	25	331120569	024s0058	Multidrug resistance protein ABC transporter, G7ZVH7_MEDTR
	See Nat19			N48091	261240170
				67064 129	571474099
NAT13	CATGAGTTTATTATATACTACCTCTT	6.72	25-26	N19655	217072691	ADP/ATP carrier protein, A0A072UXU6_MEDTR 4g078545
				B68113 289	502144042	Putative ADP,ATP carrier-like protein, Q2PEW6_TRIPR
				331109822	571493093
NAT14	CATGTCACACTTCAACTGTTCTAAAA	6.67	24-26	N7445	217072649	Zn-dependent alcohol dehydrogenase family protein, A0A072UHS4_MEDTR 4g029500
				63683 1283	502172820
					571494915
NAT15	CATGCTGATGCCAGGTCCTGTTATGA	6.53	25-26	86329 523	3g107420	DEAD-box ATP-dependent RNA helicase, A0A072V2N5_MEDTR
				N28816	502132356
				331112929	571459270
NAT16	CATGTGTTTTCAGTTAATGAATTAAT	6.37	25	402792719	380005617	Allergen Pru protein, I3T3P8_MEDTR 1g062590
	See NAT22			331109950	388518156	Pathogenesis-related protein 5, H9BPI0_VICFA (Thaumatin-like)
					571481910
NAT17	CATGCGTCTGGCTTGAGTTATGTATT	6.36	25	83062 1091	388519240	Aluminum induced protein with YGL and LRDR motif protein, I3T590_MEDTR 2g022520
	See NAT2			N3935	502079059	Aluminum-induced protein, T2DNH3_PHAVU
				268546965	403043698
NAT18	CATGTTGTGTACCGCTCCACATTATG	6.33	25-26	64388 993	4g085590	Caffeoyl-CoA O-methyltransferase, CAMT_MEDSA
				N34890	502143167	Caffeoyl-CoA 3-O-methyltransferase, G7JK14_MEDTR
				331108702	571467277
NAT19	CATGGATGAAGCAACAGCATCGGTTG	6.31	26	331116932	8g061970	Multidrug resistance protein ABC transporter family protein, A0A072V5G1_MEDTR 2g436730
	See NAT12			68853 391	502085153
					571518674
NAT20	CATGTTAGTACAGACAGATTCATACA	6.23	25	N80821	1g079130	F-box protein PP2-B1, G7I5J8_MEDTR
				16080 121	1g079140
				31730 378	502116677
					571569712
NAT21	CATGCATTTCATCTTATTATGCTATA	6.07	26	N9830	3g062510	26S protease regulatory subunit 6B, G7IV48_MEDTR
				67913 374	502129673
				331111418	571543253
NAT22	CATGCCCAGGTGGTACCAATTATAGA	6.01	25-26	331108657	525314505	Thaumatin-like protein PR-5a, O81927_CICAR
	See NAT16			85356 631		Pathogenesis-related thaumatin family protein, A0A072TVX9_MEDTR 8g096910
				22595 796
NAT23	CATGAGATGTTTCCCAAAAATAAAAA	5.92	23	331109411	3g118030	60S ribosomal protein L5-2, B7FJX5_MEDTR, MTR_8g028125
				46492 764	13359452
				67870 803	502130646
					502156996
NAT24	CATGCGTCGTTATTTAGTTTGTTTGT	5.91	25-26	N25777	3g055990	Heterogeneous nuclear ribonucleoprotein 27C, G7J1I9_MEDTR
	See AS16			331113892	502146958
				26411 350	571544086
NAT25	CATGATTGTTAAGAATCCTTAATCCA	5.80	25	331108405	330370635	Chlorophyll a/b binding protein P4, Q9SQL2 CB24_PEA, lhcA-P4
				268543853	388507875	Light-harvesting complex I chlorophyll A/B-binding protein, B7FJY9_MEDTR 3g435460
					502166465
					571461366
NAT26	CATGCTTTTAACAAATTAATATGGAA	5.80	26	331112281	7g101680	Uncharacterized protein, A0A0C3WE28_MEDTR
				331116109	502111180	Phenylalanine ammonia-lyase 1, PAL1_PEA
				30720 604	571558501
NAT27	CATGAATTCCTCAATAATGACCTTAG	5.71	25-26	331109821	3g034290	Putative serine carboxypeptidase, Q9FEU4_PEA
				N30140	11967862	Serine carboxypeptidase-like protein, G7IZJ6_MEDTR
				65721 430	502169259
					571491596
NAT28	CATGCTAATTATTTCTCTGAGTGTGT	5.61	26	N62145	1g011980	Peptidyl-prolyl cis-trans isomerase, G7I6E7_MEDTR
				62871 755	502124754
				23454 1772
NAT29	CATGACATTTGGTCAGTAAAAAAAAA	5.60	22	268540477	388493691	Triosephosphate isomerase, I3S3S0_MEDTR???
					502081909
					402794956
NAT30	CATGGCTTCATCCTTACTTGGGTGCA	5.49	25	268544023	3g077720	Iron sulfur cluster assembly protein, B7FHC6_MEDTR
				268544023	502133882
				N12481	502127653
					571461191
NAT31	CATGAAGACTACAGTCAATATATCAT	5.44	25	268544615	388510343	Eukaryotic translation initiation factor SUI1, A0A072UIY6_MEDTR 4g046733
				331109306	502171690
				67196678	571491270
NAT32	CATGTTGTAACTACATTTATAGCAGT	5.40	26	65131 593	6g029200	Superoxide dismutase [Cu-Zn], G7KPK8_MEDTR
				66716 646	502092025
				331111643	363814339
NAT33	CATGCAATAAATCTATAAATTATATC	5.33	25	N40088	502129147	Transmembrane protein, putative, A0A072UWY9_MEDTR 3g061530
				331116912	571543734
				63548 908
NAT34	CATGGTTTGTCTTCAAAAATTCTTTG	5.24	25-26	22856 908	502136047	Glutathione S-transferase, amino-terminal domain protein, A0A072V0Q7_MEDTR 3g088635
	See Alleles3			75210 142	571460084
				N37533
NAT35	CATGACAACCCTAGTTATCTGTATTG	5.18	25-26	N12545	502147678	Katanin p60 ATPase-containing subunit A1, A0A072UI08_MEDTR, 4g011810 KATNA1
				29499 700	571464683
NAT36	CATGCCGAAGGATATCCAGCTCGCTA	5.14	26	67109 295	8g063500	Histone H3, B7FN22_MEDTR, 2g035230
				331115354	502142800
				268544816	571498720
				268545860
NAT37	CATGCATTACCTTTGTTTTGTTATGT	5.12	25	N55750	7g088720	Uncharacterized protein, G7L4U1_MEDTR
				84946 1138	502107604
				331122161	571556760
NAT38	CATGATTTTCCCTCTCAAGACTAAGT	5.10	25-26	N11063	552990588	Protein FAM135B-like protein, A0A0B2PEB3_GLYSO
	ANTISENSE			68382 215	502124263
				66867 237	571537824
NAT39	CATGGTCATAAAGGTTCTGAATAGGG	5.10	25-26	331108296	5g097280	Light-harvesting complex I chlorophyll A/B-binding protein, G7KEN2_MEDTR
	ANTISENSE			268537762	502099852	Chlorophyll a/b binding protein 215, P27520 CB215_PEA
	See AS2 and AT7			268541446	359806052
NAT40	CATGAGAATGAGATAATTGAGGCGGC	5.08	23-25	268539508	3g107710	GTP-binding nuclear protein Ran/TC4, P38548 RAN_VICFA
				268543454	502092854	Ran1, A2ICP9_PEA
				331109257	571449508	GTP-binding protein, Q9FSZ5_CICAR
NAT41	CATGCAGTATGTTATTTTGCCACAAA	5.04	25-26	N39821	5g020140	Vam6/Vps39-like protein, G7KDK2_MEDTR
				63492 913	502161134
				22279 1102	571487565
NAT42	CATGGAAGAATGTTTACTTGTTCTTC	5.00	25	NODE_22363	4g015010	Transmembrane protein, putative, G7JLX3_MEDTR
				65719 379	4g055840
				331113302	502170917
					571444644
NAT43	CATGGTAAGGATGGTTTAATTTAAAA	4.95	23-26	N40993	4g101820	Cu/Zn-superoxide dismutase copper chaperone, G7JK60_MEDTR
				24644 813	502175809
				68212 441	381388781
				331111613
NAT44	CATGTGATTGTAATGTATGTTAACCA	4.95	25	71987 188	502129408	Phytol kinase, A0A072UY92_MEDTR (chloroplastic) 3g465120
				331114964	502129410
					402746163
NAT45	CATGAGGAAGGCTGCCACCAAGAAAG	4.88	26	268543156	20668	Light-harvesting complex I chlorophyll A/B-binding protein, I3SIG9_MEDTR, 4g094605
				268545595	388503989	Chlorophyll a/b binding protein, A3F6K2_PEA
				331108267	525313687	Chlorophyll a/b binding protein, O81391_MEDSA
					571528991
NAT46	CATGATGCAAATTCAAAGTAATAAGT	4.83	24	331108368	557505684	Putative glycine-rich protein, Q0E7L3_PEA
	See NAT7			268541385	114415397	Leguminosin group485 secreted peptide, G7K7E3_MEDTR 5g084570 (Cold and drought-regulated protein CORA)
				268541504
				268546042
NAT47	CATGGGAAGTGGGTTTCCTTATAAAA	4.83	24-26	331116120	388496265	Histone deacetylase complex subunit SAP30 Sin3-binding protein, A0A072VE50_MEDTR 1g021970
				N60905	502125949
				25498 1004	502131604
					571458091
NAT48	CATGTATCTTCTCCTTTATGAATCCT	4.83	25-26	268545911	502090309	Sphingoid long-chain bases kinase-like protein, A0A072U6E3_MEDTR 6g004070
				331111699	571553258
				81517 1056
NAT49	CATGGAGGATATTGAATATTTAGTGT	4.64	25	331121581	332435539	Vernalization insensitive-like protein, A0A072UMI5_MEDTR 6g085190
				N42430	6g086620
				82161 556	502163794
					571478254
Added from further tables
N15 = T30	CATGATGTCGCCGACCGTAACAATAA					Protease inhibitor/seed storage/LTP family protein, G7I725_MEDTR
	Antisense
N18 = T12	CATGTTGTTTTGTACCTTCCGTTCAG					Histone H3, B7FN22_MEDTR, 2g035230
N23 = T14	CATGGTGTGTATATAAATGGCGGAAA					Plant invertase/pectin methylesterase inhibitor, I3T947_MEDTR, 4g035905
1 See legends in Table 9
