# Supplementary material for: Deep Super-SAGE transcriptomic analysis of cold acclimation in lentil (Lens culinaris Medik.)
Source: BMC Plant Biol. 2017 Jun 30;17:111. doi: 10.1186/s12870-017-1057-8 (PMC5493078; doi:10.1186/s12870-017-1057-8)
Supplement: Supplementary file 15 — List of the identified functions related to the differentially expressed tags. SuperSAGE tags from non-acclimated lentil plants considering both genotypes – susceptible and tolerant – together. (XLSX 14 kb) [file 12870_2017_1057_MOESM15_ESM.xlsx]

## Sheet: Hoja1
SuperSAGE tags from non-acclimated lentil plants considering both genotypes – susceptible and tolerant – together.
TAG number	TAG sequence	Fold change1	Nucleotide sequence identity between TAG and lentil sequences	Lens sequences	Other legume species sequences	UniProt identification and accession number
N1	CATGAATTTATCTTGAATCGGGATCT	6.27	26	N4333	528749798	Photosystem I P700 chlorophyll a apoprotein A1, A0A023IN51_LENCU, chloroplastic.
	See N29			62608 1180	404332439
				331119381
				24680 895
N2	CATGTCATTCGAGTATTCTTGCTCCT	6.19	25	331111465	357519596	Uncharacterized protein, G7LAG4_MEDTR 8g091590
					502140058
N3	CATGGCTTAATATTTGAATTATTTAC	5.79	25	331108685	7g074820	Dihydroflavonol-4-reductase, G7KZB6_MEDTR
				88133 202	502104678
N4	CATGACCATATGAATTAATACCCTTT	5.79	26	66729 497	293338547	Spacer between Photosytem CP43 chlorophyll apoprotein A0A023IN66_LENCU and Photosystem II reaction center protein Z A0A023INF1_LENCU, chloroplastic.
	See N22 and N24			331108757	528749798
				N16697
N5	CATGCATATAAAGTTGTTGTTATTAT	5.72	25-26	25833 386	7g022840	Plant-specific domain TIGR01589 family protein, G7KVN5_MEDTR
	See N12			N58988
				48502 297
N6	CATGACTACTTAACAGGTGGATTCAC	5.69	26	331108392	528749798	Ribulose bisphosphate carboxylase large chain, A0A023INB0_LENCU, chloroplastic.
	See S4			81437 1666	293338547
				86512 1135
N7	CATGAATACGAACCTTAATACAAAAA	5.66	22	66685 1103	3g103960	Zinc finger CCCH domain-containing protein, G7J714_MEDTR??
				61321 1127	502132691
				331114571
N8	CATGACTGCAATTTTAGAGAGACGCG	5.65	26	N4548	528749798	Photosystem Q(B) protein, A0A023IN49_LENCU, chloroplastic.
	See N9 and N19			63895 1120	293338547
				331108383
N9	CATGAACGTAATGCTCATAATTTCCC	5.64	26	63895 1120	528749798	Photosystem Q(B) protein, A0A023IN49_LENCU, chloroplastic.
	See N8 and N19			331108383	293338547
N10	CATGAAATGGAAGTTTCTTCAATTAA	5.55	24	N23662	583914564	Protein disulfide isomerase-like protein, putative, A0A072VPJ1_MEDTR 1g096790
				8661 191	502118713
				331118631	571484125
N11	CATGCAGGGGGGGCCTCCAGTCGGAA	5.31	23-24	331108315	MTR_103s0077	Ribulose bisphosphate carboxylase small chain 3A, RBS3_PEA
	See T18			331108306	169155	Ribulose bisphosphate carboxylase small chain, G8A0J2_MEDTR
				268540534	3928151
				119960295
N12	CATGCATATAAGTTGTTGTTATTATT	5.26	25-26	N58988	7g022840	Plant-specific domain TIGR01589 family protein, G7KVN5_MEDTR
	See N5			25833 386
				48502 297
N13	CATGAATGAAATCATTTTTTATCAAA	5.22	26	331117705		???
				N26121
				25817 403
N14	CATGTAATAACAATTTGTATTTATAT	5.10	25	83344 627	4g130300	50S ribosomal protein, L35, B7FGY3_MEDTR
				66269 493	502150048
				331110148
N15	CATGATGTCGCCGACCGTAACAATAA	5.08	25-26	331109463	1g012710	Protease inhibitor/seed storage/LTP family protein, G7I725_MEDTR
	ANTISENSE			87696 239	1g012690
				64868 288	502124985
N16	CATGCTATTGCTCTTGGTTTACATAC	5.07	26	N18485	528749798	Photosystem I P700 chlorophyll a apoprotein A2 (Lens culinaris), A0A023INH8_LENCU
				28395 441	404332439
				331108670
N17	CATGGACAACTGTGTGGACCGATGGA	5.06	26	81437 1666	528749798	Ribulose bisphosphate carboxylase large chain, A0A023INB0_LENCU
	See N9 and N25			86512 1135	293338547
				N19258
				331108392
N18	CATGTTGTTTTGTACCTTCCGTTCAG	4.93	26	268544323	5g029820	Histone H3, B7FN22_MEDTR, 2g035230
				75299 287	502162462
					502091312
N19	CATGGGTCGTGAGTGGGAACTTAGTT	4.74	26	N4548	528749798	Photosystem Q(B) protein, A0A023IN49_LENCU
	See N8 and N9			N11412	293338547	Photosystem II protein D1, D5MAG1_PEA
				63895 1120
				331108383
N20	CATGGCTGTCGTCAGCTCGTGCCGTG	4.56	25	268540508	19445	18S ribosomal RNA gene, mitochondrial
				331108687	343347
				64807 1374
				67152 1315
N21	CATGTCAATATATTTTATTGTTTAGG	4.51	26	61761 608	528749798	Chloroplast transcript including Photosystem II reaction center protein H, A0A023INC0_LENCU, and Cytochrome b6, A0A023INF8_LENCU
				83799 704	293338547
				N50055
				51853037
N22	CATGTATGAACAAGGCTTAATTTTAC	4.49	26	331108757	293338622	Photosystem II CP43 chlorophyll apoprotein, A0A023IN66_LENCU
	See N4 and N24			N19268	293338547
				28022 295
				29330 748
N23	CATGGTGTGTATATAAATGGCGGAAA	4.49	24-25	331120071	388521954	Plant invertase/pectin methylesterase inhibitor, I3T947_MEDTR 4g035905
	See T14			N43455	502146778
				c1783_g1_i1
N24	CATGCCTCAATAAGGAAGGGGTGTCA	4.47	26	331108757	293338622	Spacer between Photosytem CP43 chlorophyll apoprotein A0A023IN66_LENCU and Photosystem II reaction center protein Z A0A023INF1_LENCU, chloroplastic
	See N4 and N22			N12897	293338547
				66729 497
				83970 247
N25	CATGTGTACAAGCTCGGAATGAGGGA	4.39	26	81437 1666	528749798	Ribulose bisphosphate carboxylase large chain, A0A023INB0_LENCU
	See N6 and N17			86512 1135	293338547
				331110906
				331108392
N26	CATGAGAGTTGTATTGTGTATCTAGG	4.39	26	545690117	552995913	Cytochrome b6-f complex subunit, G7JQB0_MEDTR 4g03479
				Plastid, complete genome	585580416
N27	CATGATCATTATTAATGATTTGTGTT	4.35	26	331110875	5g088980	Cyclin, G7KCT9_MEDTR
				44224 175	502098356
				N62527	351724222
				23048 560
N28	CATGGCTCCTCTCCTCTCGAGAAAAA	4.17	23	331108264	528749798	P. sativum chloroplast DNA of the single ribosomal RNA operon
				83691 486	293338547
				69224 570
N29	CATGGCTAAATGATCCTACTCACATT	4.14	26	N4333	528749798	Photosystem I P700 chlorophyll a apoprotein A1, A0A023IN51_LENCU, chloroplastic.
	See N1			62608 1180	404332439
				331119381
				24680 895
1 See legends in Table 9
