# Supplementary material for: Deep Super-SAGE transcriptomic analysis of cold acclimation in lentil (Lens culinaris Medik.)
Source: BMC Plant Biol. 2017 Jun 30;17:111. doi: 10.1186/s12870-017-1057-8 (PMC5493078; doi:10.1186/s12870-017-1057-8)
Supplement: Supplementary file 16 — List of the identified functions related to the differentially expressed tags. SuperSAGE tags from acclimated lentil plants considering both genotypes – susceptible and tolerant – together. (XLSX 15 kb) [file 12870_2017_1057_MOESM16_ESM.xlsx]

## Sheet: Hoja1
SuperSAGE tags from acclimated lentil plants considering both genotypes – susceptible and tolerant – together.
TAG number	TAG sequence	Fold change1	Nucleotide sequence identity between TAG and lentil sequences	Lens sequences	Other legume species sequences	UniProt identification and accession number
A1	CATGAATCTTTTGAGGTTATGTATTA	13.15	26	331111200	16224247	Cold and drought-regulated protein, G7K7D2_MEDTR
	See A18, A22 and A35			331113070		Dormancy-associated protein, O22612_PEA (Glycine-rich protein)
				49800 219
A2	CATGATGTTTTTAAGTAAATATGTAA	8.80	26	331110799	502146447	Repetitive proline-rich cell wall protein 2, PRP2_MEDTR
				N68732	410106	Proline-rich protein, Q43414_CICAR
A3	CATGTTGTAGATCTCAATTGTTAATG	8.43	25	331110658	217075025	Cytochrome b6f complex subunit (PetM), putative, B7FM90_MEDTR 1g034260
				268546797	502123587
				C695
A4	CATGTACTTCAATGACAAATATAAGC	7.78	26	N49341	1g084670	Galactinol synthase, G7I9J1_MEDTR (Hexosyltransferase)
	See T24			67307 758	502116904
				331123327	351722882
A5	CATGGGATATATATTCTTGTAATCTT	7.76	26	268539569	6580687	Repetitive proline-rich cell wall protein 2, PRP2_SOYBN
				331108806	410106
				85082 306	351724432
A6	CATGCCTTTTGATTTTATTATCAGCA	7.28	26	65734 498	3g082100	OtxA protein, 024300_PEA (proline-rich protein)
	See A10			23993 245	2578443	Lipid transfer protein, G7J829_MEDTR (Proline-rich protein PRP2)
					557493619
					502134363
A7	CATGAATCTTGTATGGTTATGTATTA	6.99	23-25	331109145	583889472	Dormancy associated protein, 022612_PEA (Glycine-rich protein)
				331113070
A8	CATGTATATGTAGTAACTAGTTTAAT	6.49	25	331109801	114415397	Putative glycine-rich protein, Q0E7LE_PEA
				268546042	557497345
A9	CATGAAGAAAACCACACCAATTCCTT	6.47	26	28262 361	6g078850	Caffeic acid 3-O-methyltransferase, G7KL55_MEDTR
	See S30			88114 136	502154441
A10	CATGTTGTCCATTGATAAAAGGACTC	6.25	26	65734 498	3g082100	OtxA protein, 024300_PEA (proline-rich protein)
	See A6			N20240	2578443	Lipid transfer protein, G7J829_MEDTR (Proline-rich protein PRP2)
A11	CATGTTTTAGTTTTTGTAATGTTTAT	6.04	24-26	70050 432	4g036500	Polyphenol oxidase, Q7Y249_MEDSA
				N78341	2g013010
				331115448	502077799
A12	CATGCACGTATTAAGTGTAATATAAA	5.99	26	65697 176	114415397	Dormancy-associated protein, O22612_PEA
A13	CATGTTTTCCGTTTTGGTGCATCATA	5.98	26	331108930	18476497	Chloroplast photosystem II subunit X
	See NAS5, AS14			c14629	33520420	Ultraviolet-B-repressible protein, B7FH97_MEDTR 4g125600
				52788 138	388517454
A14	CATGTTCCCAAACCACCTGTTGCCCC	5.97	26	48900 105	583893541	Lipid transfer protein, G7J829_MEDTR (Proline-rich protein)
A15	CATGTCATACTTGAACCAAACTTCAT	5.83	26	86239 172	3g084170	SAUR-like auxin-responsive family protein, G7JAQ1_MEDTR 3g084150
				C370	502130729
A16	CATGGTTTGAGCATTCGACTCGATAA	5.76	25-26	31310 244	4g081180	40S ribosomal protein S28-1, G7JF15_MEDTR
				c16594	502143712	S28 ribosomal protein, Q7X9K4_WHEAT
				331113422
A17	CATGTTTATTATTTTTATAAAATTAT	5.63	25	67300 590	502089494	Transmembrane protein, putative, A0A072V7U8_MEDTR, 2g450100
				N22041	388501741
				331109276	351727844
A18	CATGGTTATAGCCTCCTCCTCCACCA	5.39	26	331121144	5g084570	Cold and drought-regulated protein CORA, G7K7D2_MEDTR
	ANTISENSE			65367 194	5g084330	Putative glycine-rich protein, Q0E7L3_PEA
	See A1, A22 and A35				114415397
					502097761
A19	CATGATTAATATATATTTGATATAAT	5.28	24-26	72334 251	20706	Dehydrin DHN1, DHN1_PEA
				331108408	20704
A20	CATGTGTAATTTATCAAATATCATCA	5.15	26	8714 102	114415397	Dormancy-associated protein, O22612_PEA
				52641 104
A21	CATGTAATAGTATTGTGATTTCTGCT	5.13	26	28622 379	7g085780	Transmembrane protein, putative, G7KZH1_MEDTR
	See S6			c17159_g1_i1	502107130	Arabinogalactan peptide 14-like [Cicer arietinum]
				331108952
A22	CATGGTTTTTCTCATTTCATCAGTGG	5.10	26	331121144	5g084570	Cold and drought-regulated protein CORA, G7K7D2_MEDTR
	See A1, A18 and A35			65367 194	114415397	Putative glycine-rich protein, Q0E7L3_PEA
					502097761
A23	CATGTATATGTGTTGTTGAATTTAAT	5.05	26	331110524	388492339	Leguminosin group 485 secreted peptide, A0A072V4P7_MEDTR 3g026160
					502087001
A24	CATGGAGCTTTTAGACAAAGCCAAAA	5.05	26	331108674	502105448	Desiccation protectant protein LEA14-like, G7L6Q4_MEDTR 7g079180
				N49847	255632158
A25	CATGATGATATAATCAGTTACCATTG	5.01	23-26	65697 176	2605888	Cold and drought-regulated protein CORA, G7K7D2_MEDTR
	ANTISENSE			331109145		Dormancy-associated protein, O22612_PEA (glycine-rich protein).
A26	CATGGACATCTGTCACGTAGTATTAG	4.96	25-26	81785 446	2g034340	Uncharacterized protein, G7IFZ2_MEDTR
				c7796
				331114430
A27	CATGTCTAGTTTGTAATAAGGAAGTT	4.95	26	86384 803	1g101120	PAR1 protein, G7IAN1_MEDTR
				N30782	502119271	PAR1 protein, A0A072UA78_MEDTR, 6g452730
				402792810	571477606
				331109790
A28	CATGTATACTTACTTAATTGAAAGAA	4.95	26	N15945	1g080800	Pathogenesis-related protein PR4, J7H5W7_LENCU
				c992	7381202
				409034121	7381204
				401555352	502117386
A29	CATGTTAATTTTATATTGGAAGCTAT	4.74	25	c2089	7g009930	Uncharacterized protein, A0A0C3W183
	See S26			331114824	502090208	Aldose 1-epimerase, G7KZW9_MEDTR
					363808319
A30	CATGACTTGTATTTGTCTAAGACTGA	4.71	22-26	331110519	502169321	Leguminosin group485 secreted peptide, G7IPN6_MEDTR, 2g009480
				N17590	502077289	Low-temperature inducible protein, F1C3E4_9FABA, LTI
				C2267
A31	CATGAGACAAATCACCAACCAACAAA	4.51	25-26	81335 1085	2g030170	CCAAT-binding transcription factor, G7IKU2_MEDTR
				331112179	502080074
				N17327	571476009
A32	CATGAATAAATAGAGTTGGATGTTGA	4.33	26	66319 227	557503210	Dormancy-associated protein, O22612_PEA
				47770 242		(glycine-rich protein).
A33	CATGTAGTACTTAATGGAATGGATCA	4.06	26	22825 1061	502121900	Flagellin N-methylase, A0A072VL41_MEDTR 1g067330
				65183 546	571498014
				331121291
A34	CATGAAGTTTTTTTAATAAAACTTCA	4.04	26	25136 807	5g010640	Pathogenesis-related thaumatin family protein, A0A072UDD5_MEDTR 5g010635
				c6524	502159973
				331109395
A35	CATGGCCAATAGGCCAAGGATGAGGA	4.04	26	C1949	5g084570	Putative glycine-rich protein, Q0E7L3_PEA
	ANTISENSE			331121144	114415397	Cold and drought-regulated protein CORA, CORA_MEDSA G7K7D2_MEDTR
	See A1, A18 and A22			331108748
1 See legends in Table 9
