# Supplementary material for: Deep Super-SAGE transcriptomic analysis of cold acclimation in lentil (Lens culinaris Medik.)
Source: BMC Plant Biol. 2017 Jun 30;17:111. doi: 10.1186/s12870-017-1057-8 (PMC5493078; doi:10.1186/s12870-017-1057-8)
Supplement: Supplementary file 17 — List of the identified functions related to the differentially expressed tags. SuperSAGE tags from the tolerant lentil genotypes considering both treatments – acclimation and control – together (XLSX 15 kb) [file 12870_2017_1057_MOESM17_ESM.xlsx]

## Sheet: Hoja1
SuperSAGE tags from the tolerant lentil genotypes considering both treatments – acclimation and control – together
TAG number	TAG sequence	Fold change1	Nucleotide sequence identity between TAG and lentil sequences	Lens sequences	Other legume species sequences	UniProt identification and accession number
T1	CATGAATCTTTTGAGGTTATGTATTA	12.15	26	49800 219	2605888	Cold and drought-regulated protein, G7K7D2_MEDTR
	See T4, A1			331111200		Dormancy-associated protein, O22612_PEA (Glycine-rich protein)
				331113070
T2	CATGAAATTATATAATGAACAATAAA	9.05	25-26	331115109	2g010815	4-hydroxy-4-methyl-2-oxoglutarate aldolase, A0A072V558_MEDTR
				N22492	2g010800
				c12402	502077482
				66989 611
T3	CATGAATACGAACCTTAATACATCTT	8.56	25-26	66685 1103	3g103960	Zinc finger CCCH domain protein, G7J714_MEDTR
				61321 1127	502132691
				331114571
T4	CATGAATCTTGTATGGTTATGTATTA	8.32	25	C666	2605888	Dormancy-associated protein, O22612_PEA
	See T1			331109145
T5	CATGTGGTTGTGGTTGTGGTTATGGT	7.48	25-26	N45730	502080952	Coatomer subunit beta-like protein, A0A072VD91_MEDTR 2g102267
				331114693	571514756
				84622 576
				66918 552
T6	CATGGGAAATTGTGGAACGGAGGTTC	7.33	25-26	331119845	502120823	Zinc finger constans-like, A0A072VQB9_MEDTR 1g110870
				c16535	571566375
				N58960
T7	CATGCATATAAAGTTGTTGTTATTAT	6.66	26	N58988	7g022840	Plant-specific domain TIGR01589 family protein, G7KVN5_MEDTR
				25833 386	571439464
T8	CATGTTTAGCTATTGTGATTTCATTG	6.26	25-26	331115704	502165261	Stress responsive A/B barrel domain protein, A0A072TGG6_MEDTR 0121s0060
				83618 1006
				68145 661
				N24350
T9	CATGCTATGTAATTCCAAGTTCCCTT	6.19	25-26	90728 489	8g086640	Histone H2A.1, H2A1_PEA
				268545805	169097	Histone H2A, G7LJG8_MEDTR
				268538812	498895	Histone H2A, G7LJG8_MEDTR, 2g096570
				268545896	502081978
T10	CATGGGAAGAAATTGTCTTAAATAAA	6.17	25	81412 958	502119607	1,2-dihydroxy-3-keto-5-methylthiopentene dioxygenase, I3SWK2_MEDTR 1g102890
				83806 800	388513164
				331109765	571484512
T11	CATGTTGTTTGTTATTTTTATGATAA	6.08	25-26	66084 806	442571775	Histone H1 subtype 6, L7V1C7_PEA
				c15413	442571757	Histone H1 subtype 6 L7UX73_9FABA (Lathyrus gmelinii)
				331109817	442571761	Linker histone H1 and h5 family protein, A0A072VMF0_MEDTR, 1g070440
					502115115
T12	CATGTTGTTTTGTACCTTCCGTTCAG	5.98	25-26	c16912	5g029820	Histone H3, B7FN22_MEDTR, 2g035230
				75299 287	502088033
				268544323	502091315
				331109678
T13	CATGATTAATATATATTTGATATAAT	5.98	24-26	72334 251	20704	Dehydrin DHN1, DHN1_PEA
				331108408	18928881
				402792549
T14	CATGGTGTGTATATAAATGGCGGAAA	5.89	24-25	N43455	583897250	Plant invertase/pectin methylesterase inhibitor, I3T947_MEDTR 4g035905
	See N23			331120071	388521954
					502146778
T15	CATGTTTATTATTTTTATAAAATTAT	5.66	25-26	67300 590	502089494	Transmembrane protein, putative, A0A072V7U8_MEDTR 2g450100
				N22041	217072957
				331109276	351727844
T16	CATGTTTAAAAATTTTTAGGATTTTT	5.53	25	c16343 N84672	7g065600	Glutathione S-transferase, amino-terminal domain protein, B7FN12_MEDTR
				402792584	7g065590
					502103840
T17	CATGATAGCAGCAGCAGTGATAGTGA	5.50	26	73188 217	7g086340	Peaci11.8, O64396_PEA
	See AS23			68262 178	7g086350	Cold-acclimation specific protein 15, B1NY79_MEDTR
				331109117	502107225
					2947080
T18	CATGCAGGGGGGGCCTCCAGTCGGAA	5.31	22-24	119960295	065s0049	Ribulose bisphosphate carboxylase small chain 3A, chloroplastic, RBS3_P
	See N11			268545767	169152
				268549534	20856
				331108306
T19	CATGTTTATAGAAATTAAGTTTTTCA	5.04	25	c13581	502155777	Autophagocytosis-associated family protein, A0A072TKT3_MEDTR 8g010140
				31941	571465837	(Ubiquitin-like-conjugating enzyme ATG10-like)
				331122547
T20	CATGATATGTTGGATTTTGCAGCATA	4.89	25-26	26486 615	502148787	E3 ubiquitin-protein ligase RNF181, G7ZV10_MEDTR 6g016350
	See NAS25			c9294	358343645
T21	CATGTTGTAACAAGATCAAGGTTTTA	4.79	25	331120273	388496311	Myosin heavy chain-like protein, G7L5U6_MEDTR 7g089090
				N11200	502108006
T22	CATGCTTTGAGATTAAGTAAAAAAAA	4.63	20	67707 397	502079113	Myb transcription factor, A0A072V6B3_MEDTR 2g023100
				N22598
				c5385
T23	CATGATGTTTTTAAGTAAATATGTAA	4.51	26	331110799	410106	Repetitive proline-rich cell wall protein 2, PRP2_MEDTR
					502196447	Extensin-like repeat protein, A0A072UIF5_MEDTR 4g029550
					502146449
T24	CATGTACTTCAATGACAAATATAAGC	4.48	26	N49341	1g084670	Galactinol synthase, G7I9J1_MEDTR (Hexosyltransferase)
	See A4			67307 758	1g084660
				331123327	502116904
T25	CATGGTTATAGCCTCCTCCTCCACCA	4.43	26	331121144	5g084330	Leguminosin group485 secreted peptide, G7KH64_MEDTR
	ANTISENSE				5g084570	Cold and drought-regulated protein CORA, G7K7D2_MEDTR, 5g084460
					114415397
					502097761
T26	CATGATGATATAATCAGTTACCATTG	4.36	26	65697 176	377672803	Cold and drought-regulated protein CORA, G7K7D2_MEDTR
	ANTISENSE			331109145		Dormancy-associated protein, O22612_PEA (glycine-rich protein).
T27	CATGACCCATTTATTGCTGTACCTAA	4.13	26	331120171	502136147	Bidirectional sugar transporter, A0A072V086_MEDTR (SWEET1-like) 3g089125
				N76650	502124084
					356515970
T28	CATGTATATGTAGTAACTAGTTTAAT	4.09	23-25	331108368	114415397	Putative glycine-rich protein, Q0E7L3_PEA
				331109801		Cold and drought-regulated protein CORA, G7K7E3_MEDTR
				268541385
				268541504
				268546042
T29	CATGATGTCGCCGACCGTAACAATAA	4.07	25-26	N12613	1g012710	Protease inhibitor/seed storage/LTP family protein, G7I725_MEDTR14 (kDa proline-rich protein DC2.15)
	ANTISENSE			87696 239	1g012700
				64868 288	1g012690
				331109463	502124985
1 See legends in Table 9
