# Supplementary material for: Deep Super-SAGE transcriptomic analysis of cold acclimation in lentil (Lens culinaris Medik.)
Source: BMC Plant Biol. 2017 Jun 30;17:111. doi: 10.1186/s12870-017-1057-8 (PMC5493078; doi:10.1186/s12870-017-1057-8)
Supplement: Supplementary file 18 — List of the identified functions related to the differentially expressed tags. SuperSAGE tags from the susceptible lentil genotypes considering both treatments – acclimation and control – together. (XLSX 16 kb) [file 12870_2017_1057_MOESM18_ESM.xlsx]

## Sheet: Hoja1
SuperSAGE tags from the susceptible lentil genotypes considering both treatments – acclimation and control – together
TAG number	TAG sequence	Fold change1	Nucleotide sequence identity between TAG and lentil sequences	Lens sequences	Other legume species sequences	UniProt identification and accession number
S1	CATGTGATGTATACAGACAGCACAAA	7.25	25-26	N13409	502173601	FKBP-type peptidyl-prolyl cis-trans isomerase, A0A072TLV5_MEDTR 8g006755
				63357 889	388505133
				331118097	571466003
S2	CATGCATATAAGTTGTTGTTATTATT	7.21	26	48502 297	585615094	Uncharacterized protein family protein, G7KVN5_MEDTR 7g022840
S3	CATGGTTTGCGGATGACTCTCCTCTT	7.16	25	331110772	7g110900	Pectinacetylesterase family protein, A0A072VYL4_MEDTR 1g085620
				N21647	502117520
				63767 953	571482962
S4	CATGACTACTTAACAGGTGGATTCAC	6.68	26	81437 1666	4g051270	Ribulose bisphosphate carboxylase large chain, A0A023INB0_LENCU
	See N6			86512 1135	528749798
				331108392	293338547
				399659505
S5	CATGTTCCCTTTCAAATATAAATAAA	6.26	25-26	331111279	4g087110	Senescence-associated nodulin, G7JMJ0_MEDTR
				C2433	4g087120	(Gibberellin 20 oxidase)
				41356 249	502142987
S6	CATGTAATAGTATTGTGATTTCTGCT	6.11	23	N34246	7g085780	Transmembrane protein, putative, G7KZH1_MEDTR, (arabinogalactan peptide)
	See A21			28622 379	5020107130
				331108952	502092069
S7	CATGCCTCAATAAGGAAGGGGTGTCA	6.08	26	N12897	343022	Spacer between Photosytem CP43 chlorophyll apoprotein A0A023IN66_LENCU and Photosystem II reaction center protein Z A0A023INF1_LENCU, chloroplastic
				66729 497
				331108757
S8	CATGGTGGCGGGGACCAAAACTTCTC	5.99	26	N11419	7008010	PsAD2, Q9LRI4_PEA
				46573 401	502084803
				70497 328	502084807
				331113857
S9	CATGAAGAAAAATGAGACAAGATCTT	5.93	25		6g015150	Uncharacterized protein, I3SVY4_MEDTR
					585615322	Transmembrane protein, putative, G7KMQ0_MEDTR
S10	CATGAGAGTTGTATTGTGTATCTAGG	5.92	24		585580416 (24)	Cytochrome b6-f complex subunit, G7JQB0_MEDTR 4g034790
S11	CATGCTATTGCTCTTGGTTTACATAC	5.67	26	331108670	12134	Photosystem I P700 chlorophyll a apoprotein A2 (Lens culinaris), A0A023INH8_LENCU
				48110 207		Photosystem I P700 chlorophyll a apoprotein A2, S4T150_MEDTR, chloroplast.
				28395 441
S12	CATGTAAAAAAATAAATAGGCTGCTT	5.62	24-26	c13126	4g119830	Protein phosphatase 2C-like protein, G7JLG9_MEDTR
				84870 602	502085165
				N14460	571476332
S13	CATGTATGAACAAGGCTTAATTTTAC	5.60	26	331108757	343022	Chloroplast DNA sequence
	See N22			28022 295
				29330 748
S14	CATGGAACAAGATCAAACATCCAACA	5.54	26	4670 211	502164254	MYB-like transcription factor family protein, G7KJT9_MEDTR 6g092540
				C783	388519588
				268542337	552970818
				28104 487
S15	CATGAATTTATCTTGAATCGGGATCT	5.42	26	62608 1180	528749798	Photosystem I P700 apoprotein A1 (Lens culinaris), A0A023IN51_LENCU, chloroplast
	See S17			331119381	404332439
				545690117
S16	CATGAATATGAACCTTAATACAAAAA	5.35	22	61321 1127	3g103960	Zinc finger CCCH domain-containing protein, G7J714_MEDTR
				N41711	502132691
				331114571
S17	CATGGCTAAATGATCCTACTCACATT	5.22	26	N4333	12134	Photosystem I P700 apoprotein A1 (Lens culinaris), A0A023IN51_LENCU, chloroplast
	See S15			24680 895	358349402
				62608 1180
				331119381
S18	CATGTCCAAATTTTGAAAGAGGATGT	5.21	24-26	46654 166	2g036740	Putative uncharacterized protein, G7IN11_MEDTR
				36753 211	502085583
				331114410	571519052
S19	CATGTAATAACAATTTGTATTTATAT	5.10	26	331110148	4g130300	50S ribosomal protein L35, B7FGY3_MEDTR
				83344 627	502150048
				66269 493
S20	CATGGCTCCTCTCCTCTCGAGAAAAA	5.09	23	83691 486	12182	P. sativum chloroplast DNA of the single ribosomal RNA operon
	See S23, S35 and S40			69224 570	343026
				331108264
S21	CATGTATACTTACTTAATTGAAAGAA	4.95	25-26	N4544	7381202	PR4 (Lens culinaris), J7H5W7_LENCU
				402792664	7381204
				402792665	388509151
				402792668	502117389
				331108984
				409034121
				401555352
S22	CATGACCATATGAATTAATACCCTTT	4.97	26	331108757	343022	Chloroplast DNA sequence
	See 13			N12897
				66729 497
S23	CATGAAGCCGGAATCGCTAGTAATCG	4.94	26	331108562	12182	P. sativum chloroplast DNA of the single ribosomal RNA operon
	See S20, S35 and S40				343026
S24	CATGAACGTAATGCTCATAATTTCCC	4.85	26	66103 456	343031	Photosystem Q(B) protein, A0A023IN49_LENCU, chloroplastic.
	See S27			63895 1120	358344515	Photosystem II protein D1, D5MAG1_PEA psbA
				331108383	502172942
S25	CATGAATATAAGAAATACTTGAGATG	4.74	26	86478 191	3g016200	Transmembrane protein, putative, G7IYT5_MEDTR
				N68713	1592791	Auxin induced proline-rich protein, O24072_MEDSA
				331109481
S26	CATGTTAATTTTATATTGGAAGCTAT	4.74	25	331114824	7g009930	Uncharacterized protein, A0A0C3W183
	See A29				583860124	Aldose 1-epimerase, G7KZW9_MEDTR
					502090208
S27	CATGGGTCGTGAGTGGGAACTTAGTT	4.77	26	66103 456	343031	Photosystem II protein D1, D5MAG1_PEA
	See S24			63895 1120	358344515	Photosystem Q(B) protein, A0A023IN49_LENCU
				331108383	502172942
S28	CATGGCTGTCGTCAGCTCGTGCCGTG	4.67	25-26	64807 1374	343347	18S ribosomal RNA gene, mitochondrial
				331108562
				268540508
				331108264
S29	CATGTGAAAGTTTCAAAACTTTCTAA	4.64	24-26	268538306	502078725	60S ribosomal protein L18a, V7AUB1_PHAVU
				331108347	593694747	60S ribosomal protein L18a, B7FJC3_MEDTR 2g098000
				64437 749	351727824
				c22425
S30	CATGAAGAAAACCACACCAATTCCTT	4.55	25-26	28262 361	6g078850	Caffeic acid 3-O-methyltransferase, G7KL55_MEDTR
	See A9			88114 136	502114790
S31	CATGGTAAATGCAAAATTTAAGAGAG	4.42	25	c8563	5g095960	Nicotinamide mononucleotide adenylyltransferase, putative, G7KEH1_MEDTR
				37872 305	502099592
				N106146	571506329
				69534 224
S32	CATGATTATAAGTTCATTCCATTTAG	4.37	26	331118402	502170319	NADH-quinone oxidoreductase subunit N (Lens culinaris), A0A023INI8_LENCU, chloroplast.
S33	CATGTCAATATATTTTATTGTTTAGG	4.34	26	83799 704	5305928	Chloroplast transcript including Photosystem II reaction center protein H, A0A023INC0_LENCU, and Cytochrome b6, A0A023INF8_LENCU
				331108393
S34	CATGTTGTAGATCTCAATTGTTAATG	4.23	25	N722	217075025	Cytochrome b6f complex subunit (PetM), putative, B7FM90_MEDTR 1g034260
				331110658	502123587
S35	CATGCCCCTTATGCCCTGGGCTACAC	4.23	26	331108562	12182	P. sativum chloroplast DNA of the single ribosomal RNA operon
	See S20, S23 and S40				343026
S36	CATGTGAAATTATTTGTATTTTGTAT	4.22	26	331120144	502152941	Histidine phosphatase family (Branch 1) protein, G7LGD8_MEDTR 8g079760
					571454499
S37	CATGTCTATTACGTTATTGCAGTCCT	4.21	26	7965 106	324329808	trnC-rpoB intergenic spacer, chloroplast
				331115819
S38	CATGTCAATACCGACATCAATGAAAT	4.14	26	63519 693	293338547	Lens culinaris chloroplast DNA, tRNA-Leu (trnL) and trnL-trnF intergenic spacer, partial sequence
				297306042
				331108998
				297306043*
				39330086*
				29730645*
S39	CATGTGGAATTTAAAAGTTAGGCTTA	4.07	26	47350 237	1g088230	Late embryogenesis abundant protein, G7IEL9_MEDTR (Indole-3-acetic acid-induced protein ARG2)
				90257 259	502117779
				331118520	351725206
S40	CATGTCTTTATTTAGTTTATGGTTGT	4.06	26	N31770	12182	P. sativum chloroplast DNA of the single ribosomal RNA operon
	See S20, S23 and S35			30975 309	343026
				331120352
1 See legends in Table 9
