# Supplementary material for: Deep Super-SAGE transcriptomic analysis of cold acclimation in lentil (Lens culinaris Medik.)
Source: BMC Plant Biol. 2017 Jun 30;17:111. doi: 10.1186/s12870-017-1057-8 (PMC5493078; doi:10.1186/s12870-017-1057-8)
Supplement: Supplementary file 19 — Additional list of functions. Summary of representative groups of related functions identified by the different set of lentil tags. (XLSX 13 kb) [file 12870_2017_1057_MOESM19_ESM.xlsx]

## Sheet: Hoja1
Summary of representative groups of related functions identified by the different set of lentil tags.
Related functions	Tag set
	AS	AT	NAS	NAT	N	A	T	S
Photosynthesis and chloroplast functions	psbY protein	Phosphoglycola-te phosphatase	Chlorophyll a-b binding protein	Chlorophyll a/b binding protein	Ribulose bisphosphate carboxylase			Ribulose bisphosphate carboxylase
	chlorophyll a-b Binding protein	Chlorophyll a-b binding protein	Calvin cycle protein CP12	Phytol kinase	Several chloroplast genome transcripts			Photosystem I P700 chlorophyll a apoprotein A2
	Thioredoxin-dependent peroxidase	Ribose-5-phosphate isomerase	Peptidyl-prolyl transferase					Several chloroplast genome transcripts
	Thylakoid membrane phosphoprotein 14	Ferredoxin	Chaperone protein ClpC
	Sigma factor of organelle RNA polymerase	33 kDa ribonucleopro-tein
		Plastid-lipid-associated protein 10
Mitochondrial functions		C-type cytochrome biogenesis protein		ADP, ATP carrier 3 protein
		Cytochrome P450 monooxygenase		Iron sulfur cluster assembly protein
Regulation pathways and signaling mechanisms	Mediator of RNA polymerase II		Receptor-like protein kinase	Mitogen activated protein kinase
	Translation elongation factor EF1B gamma chain		Serine/threonine-protein kinases	Sphingosine kinase
	Histidine-containing phosphotransfer protein
	GTP-binding protein TypA
	Serine/Threonine kinase
Protein folding, transport and modification			Methionine aminopeptidase 1	Proteasome subunit			Coatomer complex
			Chaperone protein ClpC	F-box protein component of ubiquitin ligase complexes			E3 ubiquitin-protein ligase
			Ubiquitin-protein ligase	Peptidyl-prolyl cis-trans isomerase			Ubiquitin-like-conjugating enzyme
			VHS domain-containing protein	Translation factor
				Chaperone – Cu-Zn-superoxide dismutase copper chaperone
Cell wall				Caffeoyl-CoA O-methyltransfe-rase				Pectinacetylesterase
				Phenylalanine ammonia-lyase				Caffeic acid 3-O-methyltransfe-rase
Stress response	Aquaporin	acyl carrier protein	Snakins	Glutathione peroxidase		PR and thaumatin proteins	Dormancy-associated proteins
	phospholipase D	LEA	Heat shock protein	Aluminum-induced protein		Glycine and proline rich proteins	Dehydrins
	Germin-like protein	phospholipase D	GDSL-like Lipase/acylhy-drolas	Thaumatin-like protein		CORA	CORA proteins
	ABC transporters	Aluminum induced protein	HVA22-like protein a	Carotenoid cleavage dioxygenase 1		LEA	Cold-acclimation specific protein
	Cold-acclimation specific protein 15		Beta-glucosidase	Multidrug resistance protein ABC transporter
	Late embryogenesis abundant protein-LEA		Ascorbate peroxidase	Metallothionein-like protein
				Serine carboxypeptidase-like protein
				Cu-Zn superoxide dismutase
				Glutathione S-transferase
				cold and drought-regulated protein (CORA)
				Vernalization insensitive-like protein
